# Supplementary material for: The role of critical immune genes in brain disorders: insights from neuroimaging immunogenetics
Source: Brain Commun. 2022 Mar 31;4(2):fcac078. doi: 10.1093/braincomms/fcac078 (PMC9014537; doi:10.1093/braincomms/fcac078)
Supplement: fcac078_Supplementary_Data [file fcac078_supplementary_data.zip]

Archive with 2 entries (2 files):
- Supplementary_Materials.docx
- SuppTable.xlsx
