# Supplementary material for: The role of critical immune genes in brain disorders: insights from neuroimaging immunogenetics
Source: Brain Commun. 2022 Mar 31;4(2):fcac078. doi: 10.1093/braincomms/fcac078 (PMC9014537; doi:10.1093/braincomms/fcac078)
Supplement: fcac078_Supplementary_Data [file fcac078_supplementary_data.zip › SuppTable.xlsx]

## Sheet: ST1
Supplementary Table 1: The imaging derived phenotypes (IDPs) tested in this paper. The UK Biobank phenotype IDs with descriptions are provided. We tested 1,422 IDPs covering 9 IDP groups (T1_SIENAX, T1_FIRST, T1_FAST_ROIs, T2_FLAIR_BIANCA, SWI_T2*, FreeSurfer, dMRI, tfMRI, rfMRI)
ID	IDP	DESCRIPTION
25010	IDP_T1_SIENAX_brain-normalised_volume	Volume of brain, grey+white matter
25009	IDP_T1_SIENAX_brain-unnormalised_volume	Volume of brain, grey+white matter (normalised for head size)
25008	IDP_T1_SIENAX_white_normalised_volume	Volume of white matter
25007	IDP_T1_SIENAX_white_unnormalised_volume	Volume of white matter (normalised for head size)
25006	IDP_T1_SIENAX_grey_normalised_volume	Volume of grey matter
25005	IDP_T1_SIENAX_grey_unnormalised_volume	Volume of grey matter (normalised for head size)
25002	IDP_T1_SIENAX_peripheral_grey_normalised_volume	Volume of peripheral cortical grey matter
25001	IDP_T1_SIENAX_peripheral_grey_unnormalised_volume	Volume of peripheral cortical grey matter (normalised for head size)
25004	IDP_T1_SIENAX_CSF_normalised_volume	Volume of ventricular cerebrospinal fluid
25003	IDP_T1_SIENAX_CSF_unnormalised_volume	Volume of ventricular cerebrospinal fluid (normalised for head size)
25023	IDP_T1_FIRST_left_accumbens_volume	Volume of accumbens (left)
25024	IDP_T1_FIRST_right_accumbens_volume	Volume of accumbens (right)
25021	IDP_T1_FIRST_left_amygdala_volume	Volume of amygdala (left)
25022	IDP_T1_FIRST_right_amygdala_volume	Volume of amygdala (right)
25013	IDP_T1_FIRST_left_caudate_volume	Volume of caudate (left)
25014	IDP_T1_FIRST_right_caudate_volume	Volume of caudate (right)
25019	IDP_T1_FIRST_left_hippocampus_volume	Volume of hippocampus (left)
25020	IDP_T1_FIRST_right_hippocampus_volume	Volume of hippocampus (right)
25017	IDP_T1_FIRST_left_pallidum_volume	Volume of pallidum (left)
25018	IDP_T1_FIRST_right_pallidum_volume	Volume of pallidum (right)
25015	IDP_T1_FIRST_left_putamen_volume	Volume of putamen (left)
25016	IDP_T1_FIRST_right_putamen_volume	Volume of putamen (right)
25011	IDP_T1_FIRST_left_thalamus_volume	Volume of thalamus (left)
25012	IDP_T1_FIRST_right_thalamus_volume	Volume of thalamus (right)
25025	IDP_T1_FIRST_brain_stem+4th_ventricle_volume	Volume of brain stem + 4th ventricle
25782	IDP_T1_FAST_ROIs_L_frontal_pole	Volume of grey matter in Frontal Pole (left)
25783	IDP_T1_FAST_ROIs_R_frontal_pole	Volume of grey matter in Frontal Pole (right)
25784	IDP_T1_FAST_ROIs_L_insular_cortex	Volume of grey matter in Insular Cortex (left)
25785	IDP_T1_FAST_ROIs_R_insular_cortex	Volume of grey matter in Insular Cortex (right)
25786	IDP_T1_FAST_ROIs_L_sup_front_gyrus	Volume of grey matter in Superior Frontal Gyrus (left)
25787	IDP_T1_FAST_ROIs_R_sup_front_gyrus	Volume of grey matter in Superior Frontal Gyrus (right)
25788	IDP_T1_FAST_ROIs_L_mid_front_gyrus	Volume of grey matter in Middle Frontal Gyrus (left)
25789	IDP_T1_FAST_ROIs_R_mid_front_gyrus	Volume of grey matter in Middle Frontal Gyrus (right)
25790	IDP_T1_FAST_ROIs_L_inf_front_gyrus_parstri	Volume of grey matter in Inferior Frontal Gyrus, pars triangularis (left)
25791	IDP_T1_FAST_ROIs_R_inf_front_gyrus_parstri	Volume of grey matter in Inferior Frontal Gyrus, pars triangularis (right)
25792	IDP_T1_FAST_ROIs_L_inf_front_gyrus_parsop	Volume of grey matter in Inferior Frontal Gyrus, pars opercularis (left)
25793	IDP_T1_FAST_ROIs_R_inf_front_gyrus_parsop	Volume of grey matter in Inferior Frontal Gyrus, pars opercularis (right)
25794	IDP_T1_FAST_ROIs_L_precentral_gyrus	Volume of grey matter in Precentral Gyrus (left)
25795	IDP_T1_FAST_ROIs_R_precentral_gyrus	Volume of grey matter in Precentral Gyrus (right)
25796	IDP_T1_FAST_ROIs_L_temporal_pole	Volume of grey matter in Temporal Pole (left)
25797	IDP_T1_FAST_ROIs_R_temporal_pole	Volume of grey matter in Temporal Pole (right)
25798	IDP_T1_FAST_ROIs_L_sup_temp_gyrus_ant	Volume of grey matter in Superior Temporal Gyrus, anterior division (left)
25799	IDP_T1_FAST_ROIs_R_sup_temp_gyrus_ant	Volume of grey matter in Superior Temporal Gyrus, anterior division (right)
25800	IDP_T1_FAST_ROIs_L_sup_temp_gyrus_post	Volume of grey matter in Superior Temporal Gyrus, posterior division (left)
25801	IDP_T1_FAST_ROIs_R_sup_temp_gyrus_post	Volume of grey matter in Superior Temporal Gyrus, posterior division (right)
25802	IDP_T1_FAST_ROIs_L_mid_temp_gyrus_ant	Volume of grey matter in Middle Temporal Gyrus, anterior division (left)
25803	IDP_T1_FAST_ROIs_R_mid_temp_gyrus_ant	Volume of grey matter in Middle Temporal Gyrus, anterior division (right)
25804	IDP_T1_FAST_ROIs_L_mid_temp_gyrus_post	Volume of grey matter in Middle Temporal Gyrus, posterior division (left)
25805	IDP_T1_FAST_ROIs_R_mid_temp_gyrus_post	Volume of grey matter in Middle Temporal Gyrus, posterior division (right)
25806	IDP_T1_FAST_ROIs_L_mid_temp_gyrus_tempocc	Volume of grey matter in Middle Temporal Gyrus, temporooccipital part (left)
25807	IDP_T1_FAST_ROIs_R_mid_temp_gyrus_tempocc	Volume of grey matter in Middle Temporal Gyrus, temporooccipital part (right)
25808	IDP_T1_FAST_ROIs_L_inf_temp_gyrus_ant	Volume of grey matter in Inferior Temporal Gyrus, anterior division (left)
25809	IDP_T1_FAST_ROIs_R_inf_temp_gyrus_ant	Volume of grey matter in Inferior Temporal Gyrus, anterior division (right)
25810	IDP_T1_FAST_ROIs_L_inf_temp_gyrus_post	Volume of grey matter in Inferior Temporal Gyrus, posterior division (left)
25811	IDP_T1_FAST_ROIs_R_inf_temp_gyrus_post	Volume of grey matter in Inferior Temporal Gyrus, posterior division (right)
25812	IDP_T1_FAST_ROIs_L_inf_temp_gyrus_tempocc	Volume of grey matter in Inferior Temporal Gyrus, temporooccipital part (left)
25813	IDP_T1_FAST_ROIs_R_inf_temp_gyrus_tempocc	Volume of grey matter in Inferior Temporal Gyrus, temporooccipital part (right)
25814	IDP_T1_FAST_ROIs_L_postcent_gyrus	Volume of grey matter in Postcentral Gyrus (left)
25815	IDP_T1_FAST_ROIs_R_postcent_gyrus	Volume of grey matter in Postcentral Gyrus (right)
25816	IDP_T1_FAST_ROIs_L_sup_parietal_lobule	Volume of grey matter in Superior Parietal Lobule (left)
25817	IDP_T1_FAST_ROIs_R_sup_parietal_lobule	Volume of grey matter in Superior Parietal Lobule (right)
25818	IDP_T1_FAST_ROIs_L_supramarg_gyrus_ant	Volume of grey matter in Supramarginal Gyrus, anterior division (left)
25819	IDP_T1_FAST_ROIs_R_supramarg_gyrus_ant	Volume of grey matter in Supramarginal Gyrus, anterior division (right)
25820	IDP_T1_FAST_ROIs_L_supramarg_gyrus_post	Volume of grey matter in Supramarginal Gyrus, posterior division (left)
25821	IDP_T1_FAST_ROIs_R_supramarg_gyrus_post	Volume of grey matter in Supramarginal Gyrus, posterior division (right)
25822	IDP_T1_FAST_ROIs_L_angular_gyrus	Volume of grey matter in Angular Gyrus (left)
25823	IDP_T1_FAST_ROIs_R_angular_gyrus	Volume of grey matter in Angular Gyrus (right)
25824	IDP_T1_FAST_ROIs_L_latocc_cortex_sup	Volume of grey matter in Lateral Occipital Cortex, superior division (left)
25825	IDP_T1_FAST_ROIs_R_latocc_cortex_sup	Volume of grey matter in Lateral Occipital Cortex, superior division (right)
25826	IDP_T1_FAST_ROIs_L_latocc_cortex_inf	Volume of grey matter in Lateral Occipital Cortex, inferior division (left)
25827	IDP_T1_FAST_ROIs_R_latocc_cortex_inf	Volume of grey matter in Lateral Occipital Cortex, inferior division (right)
25828	IDP_T1_FAST_ROIs_L_intracalc_cortex	Volume of grey matter in Intracalcarine Cortex (left)
25829	IDP_T1_FAST_ROIs_R_intracalc_cortex	Volume of grey matter in Intracalcarine Cortex (right)
25830	IDP_T1_FAST_ROIs_L_front_med_cortex	Volume of grey matter in Frontal Medial Cortex (left)
25831	IDP_T1_FAST_ROIs_R_front_med_cortex	Volume of grey matter in Frontal Medial Cortex (right)
25832	IDP_T1_FAST_ROIs_L_juxtapos_lobule_cortex	Volume of grey matter in Juxtapositional Lobule Cortex (formerly Supplementary Motor Cortex) (left)
25833	IDP_T1_FAST_ROIs_R_juxtapos_lobule_cortex	Volume of grey matter in Juxtapositional Lobule Cortex (formerly Supplementary Motor Cortex) (right)
25834	IDP_T1_FAST_ROIs_L_subcallosal_cortex	Volume of grey matter in Subcallosal Cortex (left)
25835	IDP_T1_FAST_ROIs_R_subcallosal_cortex	Volume of grey matter in Subcallosal Cortex (right)
25836	IDP_T1_FAST_ROIs_L_paracing_gyrus	Volume of grey matter in Paracingulate Gyrus (left)
25837	IDP_T1_FAST_ROIs_R_paracing_gyrus	Volume of grey matter in Paracingulate Gyrus (right)
25838	IDP_T1_FAST_ROIs_L_cing_gyrus_ant	Volume of grey matter in Cingulate Gyrus, anterior division (left)
25839	IDP_T1_FAST_ROIs_R_cing_gyrus_ant	Volume of grey matter in Cingulate Gyrus, anterior division (right)
25840	IDP_T1_FAST_ROIs_L_cing_gyrus_post	Volume of grey matter in Cingulate Gyrus, posterior division (left)
25841	IDP_T1_FAST_ROIs_R_cing_gyrus_post	Volume of grey matter in Cingulate Gyrus, posterior division (right)
25842	IDP_T1_FAST_ROIs_L_precun_cortex	Volume of grey matter in Precuneous Cortex (left)
25843	IDP_T1_FAST_ROIs_R_precun_cortex	Volume of grey matter in Precuneous Cortex (right)
25844	IDP_T1_FAST_ROIs_L_cuneal_cortex	Volume of grey matter in Cuneal Cortex (left)
25845	IDP_T1_FAST_ROIs_R_cuneal_cortex	Volume of grey matter in Cuneal Cortex (right)
25846	IDP_T1_FAST_ROIs_L_front_orb_cortex	Volume of grey matter in Frontal Orbital Cortex (left)
25847	IDP_T1_FAST_ROIs_R_front_orb_cortex	Volume of grey matter in Frontal Orbital Cortex (right)
25848	IDP_T1_FAST_ROIs_L_parahipp_gyrus_ant	Volume of grey matter in Parahippocampal Gyrus, anterior division (left)
25849	IDP_T1_FAST_ROIs_R_parahipp_gyrus_ant	Volume of grey matter in Parahippocampal Gyrus, anterior division (right)
25850	IDP_T1_FAST_ROIs_L_parahipp_gyrus_post	Volume of grey matter in Parahippocampal Gyrus, posterior division (left)
25851	IDP_T1_FAST_ROIs_R_parahipp_gyrus_post	Volume of grey matter in Parahippocampal Gyrus, posterior division (right)
25852	IDP_T1_FAST_ROIs_L_lingual_gyrus	Volume of grey matter in Lingual Gyrus (left)
25853	IDP_T1_FAST_ROIs_R_lingual_gyrus	Volume of grey matter in Lingual Gyrus (right)
25854	IDP_T1_FAST_ROIs_L_temp_fusif_cortex_ant	Volume of grey matter in Temporal Fusiform Cortex, anterior division (left)
25855	IDP_T1_FAST_ROIs_R_temp_fusif_cortex_ant	Volume of grey matter in Temporal Fusiform Cortex, anterior division (right)
25856	IDP_T1_FAST_ROIs_L_temp_fusif_cortex_post	Volume of grey matter in Temporal Fusiform Cortex, posterior division (left)
25857	IDP_T1_FAST_ROIs_R_temp_fusif_cortex_post	Volume of grey matter in Temporal Fusiform Cortex, posterior division (right)
25858	IDP_T1_FAST_ROIs_L_temp_occ_fusif_cortex	Volume of grey matter in Temporal Occipital Fusiform Cortex (left)
25859	IDP_T1_FAST_ROIs_R_temp_occ_fusif_cortex	Volume of grey matter in Temporal Occipital Fusiform Cortex (right)
25860	IDP_T1_FAST_ROIs_L_occ_fusif_gyrus	Volume of grey matter in Occipital Fusiform Gyrus (left)
25861	IDP_T1_FAST_ROIs_R_occ_fusif_gyrus	Volume of grey matter in Occipital Fusiform Gyrus (right)
25862	IDP_T1_FAST_ROIs_L_front_operc_cortex	Volume of grey matter in Frontal Operculum Cortex (left)
25863	IDP_T1_FAST_ROIs_R_front_operc_cortex	Volume of grey matter in Frontal Operculum Cortex (right)
25864	IDP_T1_FAST_ROIs_L_cent_operc_cortex	Volume of grey matter in Central Opercular Cortex (left)
25865	IDP_T1_FAST_ROIs_R_cent_operc_cortex	Volume of grey matter in Central Opercular Cortex (right)
25866	IDP_T1_FAST_ROIs_L_parietal_operc_cortex	Volume of grey matter in Parietal Operculum Cortex (left)
25867	IDP_T1_FAST_ROIs_R_parietal_operc_cortex	Volume of grey matter in Parietal Operculum Cortex (right)
25868	IDP_T1_FAST_ROIs_L_planum_polare	Volume of grey matter in Planum Polare (left)
25869	IDP_T1_FAST_ROIs_R_planum_polare	Volume of grey matter in Planum Polare (right)
25870	IDP_T1_FAST_ROIs_L_heschl_gyrus	Volume of grey matter in Heschl's Gyrus (includes H1 and H2) (left)
25871	IDP_T1_FAST_ROIs_R_heschl_gyrus	Volume of grey matter in Heschl's Gyrus (includes H1 and H2) (right)
25872	IDP_T1_FAST_ROIs_L_planum_temporale	Volume of grey matter in Planum Temporale (left)
25873	IDP_T1_FAST_ROIs_R_planum_temporale	Volume of grey matter in Planum Temporale (right)
25874	IDP_T1_FAST_ROIs_L_supracalc_cortex	Volume of grey matter in Supracalcarine Cortex (left)
25875	IDP_T1_FAST_ROIs_R_supracalc_cortex	Volume of grey matter in Supracalcarine Cortex (right)
25876	IDP_T1_FAST_ROIs_L_occ_pole	Volume of grey matter in Occipital Pole (left)
25877	IDP_T1_FAST_ROIs_R_occ_pole	Volume of grey matter in Occipital Pole (right)
25878	IDP_T1_FAST_ROIs_L_thalamus	Volume of grey matter in Thalamus (left)
25879	IDP_T1_FAST_ROIs_R_thalamus	Volume of grey matter in Thalamus (right)
25880	IDP_T1_FAST_ROIs_L_caudate	Volume of grey matter in Caudate (left)
25881	IDP_T1_FAST_ROIs_R_caudate	Volume of grey matter in Caudate (right)
25882	IDP_T1_FAST_ROIs_L_putamen	Volume of grey matter in Putamen (left)
25883	IDP_T1_FAST_ROIs_R_putamen	Volume of grey matter in Putamen (right)
25884	IDP_T1_FAST_ROIs_L_pallidum	Volume of grey matter in Pallidum (left)
25885	IDP_T1_FAST_ROIs_R_pallidum	Volume of grey matter in Pallidum (right)
25886	IDP_T1_FAST_ROIs_L_hippocampus	Volume of grey matter in Hippocampus (left)
25887	IDP_T1_FAST_ROIs_R_hippocampus	Volume of grey matter in Hippocampus (right)
25888	IDP_T1_FAST_ROIs_L_amygdala	Volume of grey matter in Amygdala (left)
25889	IDP_T1_FAST_ROIs_R_amygdala	Volume of grey matter in Amygdala (right)
25890	IDP_T1_FAST_ROIs_L_ventral_striatum	Volume of grey matter in Ventral Striatum (left)
25891	IDP_T1_FAST_ROIs_R_ventral_striatum	Volume of grey matter in Ventral Striatum (right)
25892	IDP_T1_FAST_ROIs_brain_stem	Volume of grey matter in Brain-Stem
25893	IDP_T1_FAST_ROIs_L_cerebellum_I-IV	Volume of grey matter in I-IV Cerebellum (left)
25894	IDP_T1_FAST_ROIs_R_cerebellum_I-IV	Volume of grey matter in I-IV Cerebellum (right)
25895	IDP_T1_FAST_ROIs_L_cerebellum_V	Volume of grey matter in V Cerebellum (left)
25896	IDP_T1_FAST_ROIs_R_cerebellum_V	Volume of grey matter in V Cerebellum (right)
25897	IDP_T1_FAST_ROIs_L_cerebellum_VI	Volume of grey matter in VI Cerebellum (left)
25898	IDP_T1_FAST_ROIs_V_cerebellum_VI	Volume of grey matter in VI Cerebellum (vermis)
25899	IDP_T1_FAST_ROIs_R_cerebellum_VI	Volume of grey matter in VI Cerebellum (right)
25900	IDP_T1_FAST_ROIs_L_cerebellum_crus_I	Volume of grey matter in Crus I Cerebellum (left)
25901	IDP_T1_FAST_ROIs_V_cerebellum_crus_I	Volume of grey matter in Crus I Cerebellum (vermis)
25902	IDP_T1_FAST_ROIs_R_cerebellum_crus_I	Volume of grey matter in Crus I Cerebellum (right)
25903	IDP_T1_FAST_ROIs_L_cerebellum_crus_II	Volume of grey matter in Crus II Cerebellum (left)
25904	IDP_T1_FAST_ROIs_V_cerebellum_crus_II	Volume of grey matter in Crus II Cerebellum (vermis)
25905	IDP_T1_FAST_ROIs_R_cerebellum_crus_II	Volume of grey matter in Crus II Cerebellum (right)
25906	IDP_T1_FAST_ROIs_L_cerebellum_VIIb	Volume of grey matter in VIIb Cerebellum (left)
25907	IDP_T1_FAST_ROIs_V_cerebellum_VIIb	Volume of grey matter in VIIb Cerebellum (vermis)
25908	IDP_T1_FAST_ROIs_R_cerebellum_VIIb	Volume of grey matter in VIIb Cerebellum (right)
25909	IDP_T1_FAST_ROIs_L_cerebellum_VIIIa	Volume of grey matter in VIIIa Cerebellum (left)
25910	IDP_T1_FAST_ROIs_V_cerebellum_VIIIa	Volume of grey matter in VIIIa Cerebellum (vermis)
25911	IDP_T1_FAST_ROIs_R_cerebellum_VIIIa	Volume of grey matter in VIIIa Cerebellum (right)
25912	IDP_T1_FAST_ROIs_L_cerebellum_VIIIb	Volume of grey matter in VIIIb Cerebellum (left)
25913	IDP_T1_FAST_ROIs_V_cerebellum_VIIIb	Volume of grey matter in VIIIb Cerebellum (vermis)
25914	IDP_T1_FAST_ROIs_R_cerebellum_VIIIb	Volume of grey matter in VIIIb Cerebellum (right)
25915	IDP_T1_FAST_ROIs_L_cerebellum_IX	Volume of grey matter in IX Cerebellum (left)
25916	IDP_T1_FAST_ROIs_V_cerebellum_IX	Volume of grey matter in IX Cerebellum (vermis)
25917	IDP_T1_FAST_ROIs_R_cerebellum_IX	Volume of grey matter in IX Cerebellum (right)
25918	IDP_T1_FAST_ROIs_L_cerebellum_X	Volume of grey matter in X Cerebellum (left)
25919	IDP_T1_FAST_ROIs_V_cerebellum_X	Volume of grey matter in X Cerebellum (vermis)
25920	IDP_T1_FAST_ROIs_R_cerebellum_X	Volume of grey matter in X Cerebellum (right)
25781	IDP_T2_FLAIR_BIANCA_WMH_volume	Total volume of white matter hyperintensities (from T1 and T2 FLAIR images)
25026	IDP_SWI_T2star_left_thalamus	Median T2star in thalamus (left)
25027	IDP_SWI_T2star_right_thalamus	Median T2star in thalamus (right)
25028	IDP_SWI_T2star_left_caudate	Median T2star in caudate (left)
25029	IDP_SWI_T2star_right_caudate	Median T2star in caudate (right)
25030	IDP_SWI_T2star_left_putamen	Median T2star in putamen (left)
25031	IDP_SWI_T2star_right_putamen	Median T2star in putamen (right)
25032	IDP_SWI_T2star_left_pallidum	Median T2star in pallidum (left)
25033	IDP_SWI_T2star_right_pallidum	Median T2star in pallidum (right)
25034	IDP_SWI_T2star_left_hippocampus	Median T2star in hippocampus (left)
25035	IDP_SWI_T2star_right_hippocampus	Median T2star in hippocampus (right)
25036	IDP_SWI_T2star_left_amygdala	Median T2star in amygdala (left)
25037	IDP_SWI_T2star_right_amygdala	Median T2star in amygdala (right)
25038	IDP_SWI_T2star_left_accumbens	Median T2star in accumbens (left)
25039	IDP_SWI_T2star_right_accumbens	Median T2star in accumbens (right)
27329	a2009s_lh_G&S_frontomargin_area	Area of G+S-frontomargin (left hemisphere)
27330	a2009s_lh_G&S_occipital_inf_area	Area of G+S-occipital-inf (left hemisphere)
27331	a2009s_lh_G&S_paracentral_area	Area of G+S-paracentral (left hemisphere)
27332	a2009s_lh_G&S_subcentral_area	Area of G+S-subcentral (left hemisphere)
27333	a2009s_lh_G&S_transv_frontopol_area	Area of G+S-transv-frontopol (left hemisphere)
27334	a2009s_lh_G&S_cingul-Ant_area	Area of G+S-cingul-Ant (left hemisphere)
27335	a2009s_lh_G&S_cingul-Mid-Ant_area	Area of G+S-cingul-Mid-Ant (left hemisphere)
27336	a2009s_lh_G&S_cingul-Mid-Post_area	Area of G+S-cingul-Mid-Post (left hemisphere)
27337	a2009s_lh_G_cingul-Post-dorsal_area	Area of G-cingul-Post-dorsal (left hemisphere)
27338	a2009s_lh_G_cingul-Post-ventral_area	Area of G-cingul-Post-ventral (left hemisphere)
27339	a2009s_lh_G_cuneus_area	Area of G-cuneus (left hemisphere)
27340	a2009s_lh_G_front_inf-Opercular_area	Area of G-front-inf-Opercular (left hemisphere)
27341	a2009s_lh_G_front_inf-Orbital_area	Area of G-front-inf-Orbital (left hemisphere)
27342	a2009s_lh_G_front_inf-Triangul_area	Area of G-front-inf-Triangul (left hemisphere)
27343	a2009s_lh_G_front_middle_area	Area of G-front-middle (left hemisphere)
27344	a2009s_lh_G_front_sup_area	Area of G-front-sup (left hemisphere)
27345	a2009s_lh_G_Ins_lg&S_cent_ins_area	Area of G-Ins-lg+S-cent-ins (left hemisphere)
27346	a2009s_lh_G_insular_short_area	Area of G-insular-short (left hemisphere)
27347	a2009s_lh_G_occipital_middle_area	Area of G-occipital-middle (left hemisphere)
27348	a2009s_lh_G_occipital_sup_area	Area of G-occipital-sup (left hemisphere)
27349	a2009s_lh_G_oc-temp_lat-fusifor_area	Area of G-oc-temp-lat-fusifor (left hemisphere)
27350	a2009s_lh_G_oc-temp_med-Lingual_area	Area of G-oc-temp-med-Lingual (left hemisphere)
27351	a2009s_lh_G_oc-temp_med-Parahip_area	Area of G-oc-temp-med-Parahip (left hemisphere)
27352	a2009s_lh_G_orbital_area	Area of G-orbital (left hemisphere)
27353	a2009s_lh_G_pariet_inf-Angular_area	Area of G-pariet-inf-Angular (left hemisphere)
27354	a2009s_lh_G_pariet_inf-Supramar_area	Area of G-pariet-inf-Supramar (left hemisphere)
27355	a2009s_lh_G_parietal_sup_area	Area of G-parietal-sup (left hemisphere)
27356	a2009s_lh_G_postcentral_area	Area of G-postcentral (left hemisphere)
27357	a2009s_lh_G_precentral_area	Area of G-precentral (left hemisphere)
27358	a2009s_lh_G_precuneus_area	Area of G-precuneus (left hemisphere)
27359	a2009s_lh_G_rectus_area	Area of G-rectus (left hemisphere)
27360	a2009s_lh_G_subcallosal_area	Area of G-subcallosal (left hemisphere)
27361	a2009s_lh_G_temp_sup-G_T_transv_area	Area of G-temp-sup-G-T-transv (left hemisphere)
27362	a2009s_lh_G_temp_sup-Lateral_area	Area of G-temp-sup-Lateral (left hemisphere)
27363	a2009s_lh_G_temp_sup-Plan_polar_area	Area of G-temp-sup-Plan-polar (left hemisphere)
27364	a2009s_lh_G_temp_sup-Plan_tempo_area	Area of G-temp-sup-Plan-tempo (left hemisphere)
27365	a2009s_lh_G_temporal_inf_area	Area of G-temporal-inf (left hemisphere)
27366	a2009s_lh_G_temporal_middle_area	Area of G-temporal-middle (left hemisphere)
27367	a2009s_lh_Lat_Fis-ant-Horizont_area	Area of Lat-Fis-ant-Horizont (left hemisphere)
27368	a2009s_lh_Lat_Fis-ant-Vertical_area	Area of Lat-Fis-ant-Vertical (left hemisphere)
27369	a2009s_lh_Lat_Fis-post_area	Area of Lat-Fis-post (left hemisphere)
27370	a2009s_lh_Pole_occipital_area	Area of Pole-occipital (left hemisphere)
27371	a2009s_lh_Pole_temporal_area	Area of Pole-temporal (left hemisphere)
27372	a2009s_lh_S_calcarine_area	Area of S-calcarine (left hemisphere)
27373	a2009s_lh_S_central_area	Area of S-central (left hemisphere)
27374	a2009s_lh_S_cingul-Marginalis_area	Area of S-cingul-Marginalis (left hemisphere)
27375	a2009s_lh_S_circular_insula_ant_area	Area of S-circular-insula-ant (left hemisphere)
27376	a2009s_lh_S_circular_insula_inf_area	Area of S-circular-insula-inf (left hemisphere)
27377	a2009s_lh_S_circular_insula_sup_area	Area of S-circular-insula-sup (left hemisphere)
27378	a2009s_lh_S_collat_transv_ant_area	Area of S-collat-transv-ant (left hemisphere)
27379	a2009s_lh_S_collat_transv_post_area	Area of S-collat-transv-post (left hemisphere)
27380	a2009s_lh_S_front_inf_area	Area of S-front-inf (left hemisphere)
27381	a2009s_lh_S_front_middle_area	Area of S-front-middle (left hemisphere)
27382	a2009s_lh_S_front_sup_area	Area of S-front-sup (left hemisphere)
27383	a2009s_lh_S_interm_prim-Jensen_area	Area of S-interm-prim-Jensen (left hemisphere)
27384	a2009s_lh_S_intrapariet&P_trans_area	Area of S-intrapariet+P-trans (left hemisphere)
27385	a2009s_lh_S_oc_middle&Lunatus_area	Area of S-oc-middle+Lunatus (left hemisphere)
27386	a2009s_lh_S_oc_sup&transversal_area	Area of S-oc-sup+transversal (left hemisphere)
27387	a2009s_lh_S_occipital_ant_area	Area of S-occipital-ant (left hemisphere)
27388	a2009s_lh_S_oc-temp_lat_area	Area of S-oc-temp-lat (left hemisphere)
27389	a2009s_lh_S_oc-temp_med&Lingual_area	Area of S-oc-temp-med+Lingual (left hemisphere)
27390	a2009s_lh_S_orbital_lateral_area	Area of S-orbital-lateral (left hemisphere)
27391	a2009s_lh_S_orbital_med-olfact_area	Area of S-orbital-med-olfact (left hemisphere)
27392	a2009s_lh_S_orbital-H_Shaped_area	Area of S-orbital-H-Shaped (left hemisphere)
27393	a2009s_lh_S_parieto_occipital_area	Area of S-parieto-occipital (left hemisphere)
27394	a2009s_lh_S_pericallosal_area	Area of S-pericallosal (left hemisphere)
27395	a2009s_lh_S_postcentral_area	Area of S-postcentral (left hemisphere)
27396	a2009s_lh_S_precentral-inf-part_area	Area of S-precentral-inf-part (left hemisphere)
27397	a2009s_lh_S_precentral-sup-part_area	Area of S-precentral-sup-part (left hemisphere)
27398	a2009s_lh_S_suborbital_area	Area of S-suborbital (left hemisphere)
27399	a2009s_lh_S_subparietal_area	Area of S-subparietal (left hemisphere)
27400	a2009s_lh_S_temporal_inf_area	Area of S-temporal-inf (left hemisphere)
27401	a2009s_lh_S_temporal_sup_area	Area of S-temporal-sup (left hemisphere)
27402	a2009s_lh_S_temporal_transverse_area	Area of S-temporal-transverse (left hemisphere)
27403	a2009s_lh_G&S_frontomargin_thickness	Mean thickness of G+S-frontomargin (left hemisphere)
27404	a2009s_lh_G&S_occipital_inf_thickness	Mean thickness of G+S-occipital-inf (left hemisphere)
27405	a2009s_lh_G&S_paracentral_thickness	Mean thickness of G+S-paracentral (left hemisphere)
27406	a2009s_lh_G&S_subcentral_thickness	Mean thickness of G+S-subcentral (left hemisphere)
27407	a2009s_lh_G&S_transv_frontopol_thickness	Mean thickness of G+S-transv-frontopol (left hemisphere)
27408	a2009s_lh_G&S_cingul-Ant_thickness	Mean thickness of G+S-cingul-Ant (left hemisphere)
27409	a2009s_lh_G&S_cingul-Mid-Ant_thickness	Mean thickness of G+S-cingul-Mid-Ant (left hemisphere)
27410	a2009s_lh_G&S_cingul-Mid-Post_thickness	Mean thickness of G+S-cingul-Mid-Post (left hemisphere)
27411	a2009s_lh_G_cingul-Post-dorsal_thickness	Mean thickness of G-cingul-Post-dorsal (left hemisphere)
27412	a2009s_lh_G_cingul-Post-ventral_thickness	Mean thickness of G-cingul-Post-ventral (left hemisphere)
27413	a2009s_lh_G_cuneus_thickness	Mean thickness of G-cuneus (left hemisphere)
27414	a2009s_lh_G_front_inf-Opercular_thickness	Mean thickness of G-front-inf-Opercular (left hemisphere)
27415	a2009s_lh_G_front_inf-Orbital_thickness	Mean thickness of G-front-inf-Orbital (left hemisphere)
27416	a2009s_lh_G_front_inf-Triangul_thickness	Mean thickness of G-front-inf-Triangul (left hemisphere)
27417	a2009s_lh_G_front_middle_thickness	Mean thickness of G-front-middle (left hemisphere)
27418	a2009s_lh_G_front_sup_thickness	Mean thickness of G-front-sup (left hemisphere)
27419	a2009s_lh_G_Ins_lg&S_cent_ins_thickness	Mean thickness of G-Ins-lg+S-cent-ins (left hemisphere)
27420	a2009s_lh_G_insular_short_thickness	Mean thickness of G-insular-short (left hemisphere)
27421	a2009s_lh_G_occipital_middle_thickness	Mean thickness of G-occipital-middle (left hemisphere)
27422	a2009s_lh_G_occipital_sup_thickness	Mean thickness of G-occipital-sup (left hemisphere)
27423	a2009s_lh_G_oc-temp_lat-fusifor_thickness	Mean thickness of G-oc-temp-lat-fusifor (left hemisphere)
27424	a2009s_lh_G_oc-temp_med-Lingual_thickness	Mean thickness of G-oc-temp-med-Lingual (left hemisphere)
27425	a2009s_lh_G_oc-temp_med-Parahip_thickness	Mean thickness of G-oc-temp-med-Parahip (left hemisphere)
27426	a2009s_lh_G_orbital_thickness	Mean thickness of G-orbital (left hemisphere)
27427	a2009s_lh_G_pariet_inf-Angular_thickness	Mean thickness of G-pariet-inf-Angular (left hemisphere)
27428	a2009s_lh_G_pariet_inf-Supramar_thickness	Mean thickness of G-pariet-inf-Supramar (left hemisphere)
27429	a2009s_lh_G_parietal_sup_thickness	Mean thickness of G-parietal-sup (left hemisphere)
27430	a2009s_lh_G_postcentral_thickness	Mean thickness of G-postcentral (left hemisphere)
27431	a2009s_lh_G_precentral_thickness	Mean thickness of G-precentral (left hemisphere)
27432	a2009s_lh_G_precuneus_thickness	Mean thickness of G-precuneus (left hemisphere)
27433	a2009s_lh_G_rectus_thickness	Mean thickness of G-rectus (left hemisphere)
27434	a2009s_lh_G_subcallosal_thickness	Mean thickness of G-subcallosal (left hemisphere)
27435	a2009s_lh_G_temp_sup-G_T_transv_thickness	Mean thickness of G-temp-sup-G-T-transv (left hemisphere)
27436	a2009s_lh_G_temp_sup-Lateral_thickness	Mean thickness of G-temp-sup-Lateral (left hemisphere)
27437	a2009s_lh_G_temp_sup-Plan_polar_thickness	Mean thickness of G-temp-sup-Plan-polar (left hemisphere)
27438	a2009s_lh_G_temp_sup-Plan_tempo_thickness	Mean thickness of G-temp-sup-Plan-tempo (left hemisphere)
27439	a2009s_lh_G_temporal_inf_thickness	Mean thickness of G-temporal-inf (left hemisphere)
27440	a2009s_lh_G_temporal_middle_thickness	Mean thickness of G-temporal-middle (left hemisphere)
27441	a2009s_lh_Lat_Fis-ant-Horizont_thickness	Mean thickness of Lat-Fis-ant-Horizont (left hemisphere)
27442	a2009s_lh_Lat_Fis-ant-Vertical_thickness	Mean thickness of Lat-Fis-ant-Vertical (left hemisphere)
27443	a2009s_lh_Lat_Fis-post_thickness	Mean thickness of Lat-Fis-post (left hemisphere)
27444	a2009s_lh_Pole_occipital_thickness	Mean thickness of Pole-occipital (left hemisphere)
27445	a2009s_lh_Pole_temporal_thickness	Mean thickness of Pole-temporal (left hemisphere)
27446	a2009s_lh_S_calcarine_thickness	Mean thickness of S-calcarine (left hemisphere)
27447	a2009s_lh_S_central_thickness	Mean thickness of S-central (left hemisphere)
27448	a2009s_lh_S_cingul-Marginalis_thickness	Mean thickness of S-cingul-Marginalis (left hemisphere)
27449	a2009s_lh_S_circular_insula_ant_thickness	Mean thickness of S-circular-insula-ant (left hemisphere)
27450	a2009s_lh_S_circular_insula_inf_thickness	Mean thickness of S-circular-insula-inf (left hemisphere)
27451	a2009s_lh_S_circular_insula_sup_thickness	Mean thickness of S-circular-insula-sup (left hemisphere)
27452	a2009s_lh_S_collat_transv_ant_thickness	Mean thickness of S-collat-transv-ant (left hemisphere)
27453	a2009s_lh_S_collat_transv_post_thickness	Mean thickness of S-collat-transv-post (left hemisphere)
27454	a2009s_lh_S_front_inf_thickness	Mean thickness of S-front-inf (left hemisphere)
27455	a2009s_lh_S_front_middle_thickness	Mean thickness of S-front-middle (left hemisphere)
27456	a2009s_lh_S_front_sup_thickness	Mean thickness of S-front-sup (left hemisphere)
27457	a2009s_lh_S_interm_prim-Jensen_thickness	Mean thickness of S-interm-prim-Jensen (left hemisphere)
27458	a2009s_lh_S_intrapariet&P_trans_thickness	Mean thickness of S-intrapariet+P-trans (left hemisphere)
27459	a2009s_lh_S_oc_middle&Lunatus_thickness	Mean thickness of S-oc-middle+Lunatus (left hemisphere)
27460	a2009s_lh_S_oc_sup&transversal_thickness	Mean thickness of S-oc-sup+transversal (left hemisphere)
27461	a2009s_lh_S_occipital_ant_thickness	Mean thickness of S-occipital-ant (left hemisphere)
27462	a2009s_lh_S_oc-temp_lat_thickness	Mean thickness of S-oc-temp-lat (left hemisphere)
27463	a2009s_lh_S_oc-temp_med&Lingual_thickness	Mean thickness of S-oc-temp-med+Lingual (left hemisphere)
27464	a2009s_lh_S_orbital_lateral_thickness	Mean thickness of S-orbital-lateral (left hemisphere)
27465	a2009s_lh_S_orbital_med-olfact_thickness	Mean thickness of S-orbital-med-olfact (left hemisphere)
27466	a2009s_lh_S_orbital-H_Shaped_thickness	Mean thickness of S-orbital-H-Shaped (left hemisphere)
27467	a2009s_lh_S_parieto_occipital_thickness	Mean thickness of S-parieto-occipital (left hemisphere)
27468	a2009s_lh_S_pericallosal_thickness	Mean thickness of S-pericallosal (left hemisphere)
27469	a2009s_lh_S_postcentral_thickness	Mean thickness of S-postcentral (left hemisphere)
27470	a2009s_lh_S_precentral-inf-part_thickness	Mean thickness of S-precentral-inf-part (left hemisphere)
27471	a2009s_lh_S_precentral-sup-part_thickness	Mean thickness of S-precentral-sup-part (left hemisphere)
27472	a2009s_lh_S_suborbital_thickness	Mean thickness of S-suborbital (left hemisphere)
27473	a2009s_lh_S_subparietal_thickness	Mean thickness of S-subparietal (left hemisphere)
27474	a2009s_lh_S_temporal_inf_thickness	Mean thickness of S-temporal-inf (left hemisphere)
27475	a2009s_lh_S_temporal_sup_thickness	Mean thickness of S-temporal-sup (left hemisphere)
27476	a2009s_lh_S_temporal_transverse_thickness	Mean thickness of S-temporal-transverse (left hemisphere)
27551	a2009s_rh_G&S_frontomargin_area	Area of G+S-frontomargin (right hemisphere)
27552	a2009s_rh_G&S_occipital_inf_area	Area of G+S-occipital-inf (right hemisphere)
27553	a2009s_rh_G&S_paracentral_area	Area of G+S-paracentral (right hemisphere)
27554	a2009s_rh_G&S_subcentral_area	Area of G+S-subcentral (right hemisphere)
27555	a2009s_rh_G&S_transv_frontopol_area	Area of G+S-transv-frontopol (right hemisphere)
27556	a2009s_rh_G&S_cingul-Ant_area	Area of G+S-cingul-Ant (right hemisphere)
27557	a2009s_rh_G&S_cingul-Mid-Ant_area	Area of G+S-cingul-Mid-Ant (right hemisphere)
27558	a2009s_rh_G&S_cingul-Mid-Post_area	Area of G+S-cingul-Mid-Post (right hemisphere)
27559	a2009s_rh_G_cingul-Post-dorsal_area	Area of G-cingul-Post-dorsal (right hemisphere)
27560	a2009s_rh_G_cingul-Post-ventral_area	Area of G-cingul-Post-ventral (right hemisphere)
27561	a2009s_rh_G_cuneus_area	Area of G-cuneus (right hemisphere)
27562	a2009s_rh_G_front_inf-Opercular_area	Area of G-front-inf-Opercular (right hemisphere)
27563	a2009s_rh_G_front_inf-Orbital_area	Area of G-front-inf-Orbital (right hemisphere)
27564	a2009s_rh_G_front_inf-Triangul_area	Area of G-front-inf-Triangul (right hemisphere)
27565	a2009s_rh_G_front_middle_area	Area of G-front-middle (right hemisphere)
27566	a2009s_rh_G_front_sup_area	Area of G-front-sup (right hemisphere)
27567	a2009s_rh_G_Ins_lg&S_cent_ins_area	Area of G-Ins-lg+S-cent-ins (right hemisphere)
27568	a2009s_rh_G_insular_short_area	Area of G-insular-short (right hemisphere)
27569	a2009s_rh_G_occipital_middle_area	Area of G-occipital-middle (right hemisphere)
27570	a2009s_rh_G_occipital_sup_area	Area of G-occipital-sup (right hemisphere)
27571	a2009s_rh_G_oc-temp_lat-fusifor_area	Area of G-oc-temp-lat-fusifor (right hemisphere)
27572	a2009s_rh_G_oc-temp_med-Lingual_area	Area of G-oc-temp-med-Lingual (right hemisphere)
27573	a2009s_rh_G_oc-temp_med-Parahip_area	Area of G-oc-temp-med-Parahip (right hemisphere)
27574	a2009s_rh_G_orbital_area	Area of G-orbital (right hemisphere)
27575	a2009s_rh_G_pariet_inf-Angular_area	Area of G-pariet-inf-Angular (right hemisphere)
27576	a2009s_rh_G_pariet_inf-Supramar_area	Area of G-pariet-inf-Supramar (right hemisphere)
27577	a2009s_rh_G_parietal_sup_area	Area of G-parietal-sup (right hemisphere)
27578	a2009s_rh_G_postcentral_area	Area of G-postcentral (right hemisphere)
27579	a2009s_rh_G_precentral_area	Area of G-precentral (right hemisphere)
27580	a2009s_rh_G_precuneus_area	Area of G-precuneus (right hemisphere)
27581	a2009s_rh_G_rectus_area	Area of G-rectus (right hemisphere)
27582	a2009s_rh_G_subcallosal_area	Area of G-subcallosal (right hemisphere)
27583	a2009s_rh_G_temp_sup-G_T_transv_area	Area of G-temp-sup-G-T-transv (right hemisphere)
27584	a2009s_rh_G_temp_sup-Lateral_area	Area of G-temp-sup-Lateral (right hemisphere)
27585	a2009s_rh_G_temp_sup-Plan_polar_area	Area of G-temp-sup-Plan-polar (right hemisphere)
27586	a2009s_rh_G_temp_sup-Plan_tempo_area	Area of G-temp-sup-Plan-tempo (right hemisphere)
27587	a2009s_rh_G_temporal_inf_area	Area of G-temporal-inf (right hemisphere)
27588	a2009s_rh_G_temporal_middle_area	Area of G-temporal-middle (right hemisphere)
27589	a2009s_rh_Lat_Fis-ant-Horizont_area	Area of Lat-Fis-ant-Horizont (right hemisphere)
27590	a2009s_rh_Lat_Fis-ant-Vertical_area	Area of Lat-Fis-ant-Vertical (right hemisphere)
27591	a2009s_rh_Lat_Fis-post_area	Area of Lat-Fis-post (right hemisphere)
27592	a2009s_rh_Pole_occipital_area	Area of Pole-occipital (right hemisphere)
27593	a2009s_rh_Pole_temporal_area	Area of Pole-temporal (right hemisphere)
27594	a2009s_rh_S_calcarine_area	Area of S-calcarine (right hemisphere)
27595	a2009s_rh_S_central_area	Area of S-central (right hemisphere)
27596	a2009s_rh_S_cingul-Marginalis_area	Area of S-cingul-Marginalis (right hemisphere)
27597	a2009s_rh_S_circular_insula_ant_area	Area of S-circular-insula-ant (right hemisphere)
27598	a2009s_rh_S_circular_insula_inf_area	Area of S-circular-insula-inf (right hemisphere)
27599	a2009s_rh_S_circular_insula_sup_area	Area of S-circular-insula-sup (right hemisphere)
27600	a2009s_rh_S_collat_transv_ant_area	Area of S-collat-transv-ant (right hemisphere)
27601	a2009s_rh_S_collat_transv_post_area	Area of S-collat-transv-post (right hemisphere)
27602	a2009s_rh_S_front_inf_area	Area of S-front-inf (right hemisphere)
27603	a2009s_rh_S_front_middle_area	Area of S-front-middle (right hemisphere)
27604	a2009s_rh_S_front_sup_area	Area of S-front-sup (right hemisphere)
27605	a2009s_rh_S_interm_prim-Jensen_area	Area of S-interm-prim-Jensen (right hemisphere)
27606	a2009s_rh_S_intrapariet&P_trans_area	Area of S-intrapariet+P-trans (right hemisphere)
27607	a2009s_rh_S_oc_middle&Lunatus_area	Area of S-oc-middle+Lunatus (right hemisphere)
27608	a2009s_rh_S_oc_sup&transversal_area	Area of S-oc-sup+transversal (right hemisphere)
27609	a2009s_rh_S_occipital_ant_area	Area of S-occipital-ant (right hemisphere)
27610	a2009s_rh_S_oc-temp_lat_area	Area of S-oc-temp-lat (right hemisphere)
27611	a2009s_rh_S_oc-temp_med&Lingual_area	Area of S-oc-temp-med+Lingual (right hemisphere)
27612	a2009s_rh_S_orbital_lateral_area	Area of S-orbital-lateral (right hemisphere)
27613	a2009s_rh_S_orbital_med-olfact_area	Area of S-orbital-med-olfact (right hemisphere)
27614	a2009s_rh_S_orbital-H_Shaped_area	Area of S-orbital-H-Shaped (right hemisphere)
27615	a2009s_rh_S_parieto_occipital_area	Area of S-parieto-occipital (right hemisphere)
27616	a2009s_rh_S_pericallosal_area	Area of S-pericallosal (right hemisphere)
27617	a2009s_rh_S_postcentral_area	Area of S-postcentral (right hemisphere)
27618	a2009s_rh_S_precentral-inf-part_area	Area of S-precentral-inf-part (right hemisphere)
27619	a2009s_rh_S_precentral-sup-part_area	Area of S-precentral-sup-part (right hemisphere)
27620	a2009s_rh_S_suborbital_area	Area of S-suborbital (right hemisphere)
27621	a2009s_rh_S_subparietal_area	Area of S-subparietal (right hemisphere)
27622	a2009s_rh_S_temporal_inf_area	Area of S-temporal-inf (right hemisphere)
27623	a2009s_rh_S_temporal_sup_area	Area of S-temporal-sup (right hemisphere)
27624	a2009s_rh_S_temporal_transverse_area	Area of S-temporal-transverse (right hemisphere)
27625	a2009s_rh_G&S_frontomargin_thickness	Mean thickness of G+S-frontomargin (right hemisphere)
27626	a2009s_rh_G&S_occipital_inf_thickness	Mean thickness of G+S-occipital-inf (right hemisphere)
27627	a2009s_rh_G&S_paracentral_thickness	Mean thickness of G+S-paracentral (right hemisphere)
27628	a2009s_rh_G&S_subcentral_thickness	Mean thickness of G+S-subcentral (right hemisphere)
27629	a2009s_rh_G&S_transv_frontopol_thickness	Mean thickness of G+S-transv-frontopol (right hemisphere)
27630	a2009s_rh_G&S_cingul-Ant_thickness	Mean thickness of G+S-cingul-Ant (right hemisphere)
27631	a2009s_rh_G&S_cingul-Mid-Ant_thickness	Mean thickness of G+S-cingul-Mid-Ant (right hemisphere)
27632	a2009s_rh_G&S_cingul-Mid-Post_thickness	Mean thickness of G+S-cingul-Mid-Post (right hemisphere)
27633	a2009s_rh_G_cingul-Post-dorsal_thickness	Mean thickness of G-cingul-Post-dorsal (right hemisphere)
27634	a2009s_rh_G_cingul-Post-ventral_thickness	Mean thickness of G-cingul-Post-ventral (right hemisphere)
27635	a2009s_rh_G_cuneus_thickness	Mean thickness of G-cuneus (right hemisphere)
27636	a2009s_rh_G_front_inf-Opercular_thickness	Mean thickness of G-front-inf-Opercular (right hemisphere)
27637	a2009s_rh_G_front_inf-Orbital_thickness	Mean thickness of G-front-inf-Orbital (right hemisphere)
27638	a2009s_rh_G_front_inf-Triangul_thickness	Mean thickness of G-front-inf-Triangul (right hemisphere)
27639	a2009s_rh_G_front_middle_thickness	Mean thickness of G-front-middle (right hemisphere)
27640	a2009s_rh_G_front_sup_thickness	Mean thickness of G-front-sup (right hemisphere)
27641	a2009s_rh_G_Ins_lg&S_cent_ins_thickness	Mean thickness of G-Ins-lg+S-cent-ins (right hemisphere)
27642	a2009s_rh_G_insular_short_thickness	Mean thickness of G-insular-short (right hemisphere)
27643	a2009s_rh_G_occipital_middle_thickness	Mean thickness of G-occipital-middle (right hemisphere)
27644	a2009s_rh_G_occipital_sup_thickness	Mean thickness of G-occipital-sup (right hemisphere)
27645	a2009s_rh_G_oc-temp_lat-fusifor_thickness	Mean thickness of G-oc-temp-lat-fusifor (right hemisphere)
27646	a2009s_rh_G_oc-temp_med-Lingual_thickness	Mean thickness of G-oc-temp-med-Lingual (right hemisphere)
27647	a2009s_rh_G_oc-temp_med-Parahip_thickness	Mean thickness of G-oc-temp-med-Parahip (right hemisphere)
27648	a2009s_rh_G_orbital_thickness	Mean thickness of G-orbital (right hemisphere)
27649	a2009s_rh_G_pariet_inf-Angular_thickness	Mean thickness of G-pariet-inf-Angular (right hemisphere)
27650	a2009s_rh_G_pariet_inf-Supramar_thickness	Mean thickness of G-pariet-inf-Supramar (right hemisphere)
27651	a2009s_rh_G_parietal_sup_thickness	Mean thickness of G-parietal-sup (right hemisphere)
27652	a2009s_rh_G_postcentral_thickness	Mean thickness of G-postcentral (right hemisphere)
27653	a2009s_rh_G_precentral_thickness	Mean thickness of G-precentral (right hemisphere)
27654	a2009s_rh_G_precuneus_thickness	Mean thickness of G-precuneus (right hemisphere)
27655	a2009s_rh_G_rectus_thickness	Mean thickness of G-rectus (right hemisphere)
27656	a2009s_rh_G_subcallosal_thickness	Mean thickness of G-subcallosal (right hemisphere)
27657	a2009s_rh_G_temp_sup-G_T_transv_thickness	Mean thickness of G-temp-sup-G-T-transv (right hemisphere)
27658	a2009s_rh_G_temp_sup-Lateral_thickness	Mean thickness of G-temp-sup-Lateral (right hemisphere)
27659	a2009s_rh_G_temp_sup-Plan_polar_thickness	Mean thickness of G-temp-sup-Plan-polar (right hemisphere)
27660	a2009s_rh_G_temp_sup-Plan_tempo_thickness	Mean thickness of G-temp-sup-Plan-tempo (right hemisphere)
27661	a2009s_rh_G_temporal_inf_thickness	Mean thickness of G-temporal-inf (right hemisphere)
27662	a2009s_rh_G_temporal_middle_thickness	Mean thickness of G-temporal-middle (right hemisphere)
27663	a2009s_rh_Lat_Fis-ant-Horizont_thickness	Mean thickness of Lat-Fis-ant-Horizont (right hemisphere)
27664	a2009s_rh_Lat_Fis-ant-Vertical_thickness	Mean thickness of Lat-Fis-ant-Vertical (right hemisphere)
27665	a2009s_rh_Lat_Fis-post_thickness	Mean thickness of Lat-Fis-post (right hemisphere)
27666	a2009s_rh_Pole_occipital_thickness	Mean thickness of Pole-occipital (right hemisphere)
27667	a2009s_rh_Pole_temporal_thickness	Mean thickness of Pole-temporal (right hemisphere)
27668	a2009s_rh_S_calcarine_thickness	Mean thickness of S-calcarine (right hemisphere)
27669	a2009s_rh_S_central_thickness	Mean thickness of S-central (right hemisphere)
27670	a2009s_rh_S_cingul-Marginalis_thickness	Mean thickness of S-cingul-Marginalis (right hemisphere)
27671	a2009s_rh_S_circular_insula_ant_thickness	Mean thickness of S-circular-insula-ant (right hemisphere)
27672	a2009s_rh_S_circular_insula_inf_thickness	Mean thickness of S-circular-insula-inf (right hemisphere)
27673	a2009s_rh_S_circular_insula_sup_thickness	Mean thickness of S-circular-insula-sup (right hemisphere)
27674	a2009s_rh_S_collat_transv_ant_thickness	Mean thickness of S-collat-transv-ant (right hemisphere)
27675	a2009s_rh_S_collat_transv_post_thickness	Mean thickness of S-collat-transv-post (right hemisphere)
27676	a2009s_rh_S_front_inf_thickness	Mean thickness of S-front-inf (right hemisphere)
27677	a2009s_rh_S_front_middle_thickness	Mean thickness of S-front-middle (right hemisphere)
27678	a2009s_rh_S_front_sup_thickness	Mean thickness of S-front-sup (right hemisphere)
27679	a2009s_rh_S_interm_prim-Jensen_thickness	Mean thickness of S-interm-prim-Jensen (right hemisphere)
27680	a2009s_rh_S_intrapariet&P_trans_thickness	Mean thickness of S-intrapariet+P-trans (right hemisphere)
27681	a2009s_rh_S_oc_middle&Lunatus_thickness	Mean thickness of S-oc-middle+Lunatus (right hemisphere)
27682	a2009s_rh_S_oc_sup&transversal_thickness	Mean thickness of S-oc-sup+transversal (right hemisphere)
27683	a2009s_rh_S_occipital_ant_thickness	Mean thickness of S-occipital-ant (right hemisphere)
27684	a2009s_rh_S_oc-temp_lat_thickness	Mean thickness of S-oc-temp-lat (right hemisphere)
27685	a2009s_rh_S_oc-temp_med&Lingual_thickness	Mean thickness of S-oc-temp-med+Lingual (right hemisphere)
27686	a2009s_rh_S_orbital_lateral_thickness	Mean thickness of S-orbital-lateral (right hemisphere)
27687	a2009s_rh_S_orbital_med-olfact_thickness	Mean thickness of S-orbital-med-olfact (right hemisphere)
27688	a2009s_rh_S_orbital-H_Shaped_thickness	Mean thickness of S-orbital-H-Shaped (right hemisphere)
27689	a2009s_rh_S_parieto_occipital_thickness	Mean thickness of S-parieto-occipital (right hemisphere)
27690	a2009s_rh_S_pericallosal_thickness	Mean thickness of S-pericallosal (right hemisphere)
27691	a2009s_rh_S_postcentral_thickness	Mean thickness of S-postcentral (right hemisphere)
27692	a2009s_rh_S_precentral-inf-part_thickness	Mean thickness of S-precentral-inf-part (right hemisphere)
27693	a2009s_rh_S_precentral-sup-part_thickness	Mean thickness of S-precentral-sup-part (right hemisphere)
27694	a2009s_rh_S_suborbital_thickness	Mean thickness of S-suborbital (right hemisphere)
27695	a2009s_rh_S_subparietal_thickness	Mean thickness of S-subparietal (right hemisphere)
27696	a2009s_rh_S_temporal_inf_thickness	Mean thickness of S-temporal-inf (right hemisphere)
27697	a2009s_rh_S_temporal_sup_thickness	Mean thickness of S-temporal-sup (right hemisphere)
27698	a2009s_rh_S_temporal_transverse_thickness	Mean thickness of S-temporal-transverse (right hemisphere)
27143	DKTatlas_lh_caudalanteriorcingulate_area	Area of caudalanteriorcingulate (left hemisphere)
27144	DKTatlas_lh_caudalmiddlefrontal_area	Area of caudalmiddlefrontal (left hemisphere)
27145	DKTatlas_lh_cuneus_area	Area of cuneus (left hemisphere)
27146	DKTatlas_lh_entorhinal_area	Area of entorhinal (left hemisphere)
27147	DKTatlas_lh_fusiform_area	Area of fusiform (left hemisphere)
27148	DKTatlas_lh_inferiorparietal_area	Area of inferiorparietal (left hemisphere)
27149	DKTatlas_lh_inferiortemporal_area	Area of inferiortemporal (left hemisphere)
27150	DKTatlas_lh_isthmuscingulate_area	Area of isthmuscingulate (left hemisphere)
27151	DKTatlas_lh_lateraloccipital_area	Area of lateraloccipital (left hemisphere)
27152	DKTatlas_lh_lateralorbitofrontal_area	Area of lateralorbitofrontal (left hemisphere)
27153	DKTatlas_lh_lingual_area	Area of lingual (left hemisphere)
27154	DKTatlas_lh_medialorbitofrontal_area	Area of medialorbitofrontal (left hemisphere)
27155	DKTatlas_lh_middletemporal_area	Area of middletemporal (left hemisphere)
27156	DKTatlas_lh_parahippocampal_area	Area of parahippocampal (left hemisphere)
27157	DKTatlas_lh_paracentral_area	Area of paracentral (left hemisphere)
27158	DKTatlas_lh_parsopercularis_area	Area of parsopercularis (left hemisphere)
27159	DKTatlas_lh_parsorbitalis_area	Area of parsorbitalis (left hemisphere)
27160	DKTatlas_lh_parstriangularis_area	Area of parstriangularis (left hemisphere)
27161	DKTatlas_lh_pericalcarine_area	Area of pericalcarine (left hemisphere)
27162	DKTatlas_lh_postcentral_area	Area of postcentral (left hemisphere)
27163	DKTatlas_lh_posteriorcingulate_area	Area of posteriorcingulate (left hemisphere)
27164	DKTatlas_lh_precentral_area	Area of precentral (left hemisphere)
27165	DKTatlas_lh_precuneus_area	Area of precuneus (left hemisphere)
27166	DKTatlas_lh_rostralanteriorcingulate_area	Area of rostralanteriorcingulate (left hemisphere)
27167	DKTatlas_lh_rostralmiddlefrontal_area	Area of rostralmiddlefrontal (left hemisphere)
27168	DKTatlas_lh_superiorfrontal_area	Area of superiorfrontal (left hemisphere)
27169	DKTatlas_lh_superiorparietal_area	Area of superiorparietal (left hemisphere)
27170	DKTatlas_lh_superiortemporal_area	Area of superiortemporal (left hemisphere)
27171	DKTatlas_lh_supramarginal_area	Area of supramarginal (left hemisphere)
27172	DKTatlas_lh_transversetemporal_area	Area of transversetemporal (left hemisphere)
27173	DKTatlas_lh_insula_area	Area of insula (left hemisphere)
27174	DKTatlas_lh_caudalanteriorcingulate_thickness	Mean thickness of caudalanteriorcingulate (left hemisphere)
27175	DKTatlas_lh_caudalmiddlefrontal_thickness	Mean thickness of caudalmiddlefrontal (left hemisphere)
27176	DKTatlas_lh_cuneus_thickness	Mean thickness of cuneus (left hemisphere)
27177	DKTatlas_lh_entorhinal_thickness	Mean thickness of entorhinal (left hemisphere)
27178	DKTatlas_lh_fusiform_thickness	Mean thickness of fusiform (left hemisphere)
27179	DKTatlas_lh_inferiorparietal_thickness	Mean thickness of inferiorparietal (left hemisphere)
27180	DKTatlas_lh_inferiortemporal_thickness	Mean thickness of inferiortemporal (left hemisphere)
27181	DKTatlas_lh_isthmuscingulate_thickness	Mean thickness of isthmuscingulate (left hemisphere)
27182	DKTatlas_lh_lateraloccipital_thickness	Mean thickness of lateraloccipital (left hemisphere)
27183	DKTatlas_lh_lateralorbitofrontal_thickness	Mean thickness of lateralorbitofrontal (left hemisphere)
27184	DKTatlas_lh_lingual_thickness	Mean thickness of lingual (left hemisphere)
27185	DKTatlas_lh_medialorbitofrontal_thickness	Mean thickness of medialorbitofrontal (left hemisphere)
27186	DKTatlas_lh_middletemporal_thickness	Mean thickness of middletemporal (left hemisphere)
27187	DKTatlas_lh_parahippocampal_thickness	Mean thickness of parahippocampal (left hemisphere)
27188	DKTatlas_lh_paracentral_thickness	Mean thickness of paracentral (left hemisphere)
27189	DKTatlas_lh_parsopercularis_thickness	Mean thickness of parsopercularis (left hemisphere)
27190	DKTatlas_lh_parsorbitalis_thickness	Mean thickness of parsorbitalis (left hemisphere)
27191	DKTatlas_lh_parstriangularis_thickness	Mean thickness of parstriangularis (left hemisphere)
27192	DKTatlas_lh_pericalcarine_thickness	Mean thickness of pericalcarine (left hemisphere)
27193	DKTatlas_lh_postcentral_thickness	Mean thickness of postcentral (left hemisphere)
27194	DKTatlas_lh_posteriorcingulate_thickness	Mean thickness of posteriorcingulate (left hemisphere)
27195	DKTatlas_lh_precentral_thickness	Mean thickness of precentral (left hemisphere)
27196	DKTatlas_lh_precuneus_thickness	Mean thickness of precuneus (left hemisphere)
27197	DKTatlas_lh_rostralanteriorcingulate_thickness	Mean thickness of rostralanteriorcingulate (left hemisphere)
27198	DKTatlas_lh_rostralmiddlefrontal_thickness	Mean thickness of rostralmiddlefrontal (left hemisphere)
27199	DKTatlas_lh_superiorfrontal_thickness	Mean thickness of superiorfrontal (left hemisphere)
27200	DKTatlas_lh_superiorparietal_thickness	Mean thickness of superiorparietal (left hemisphere)
27201	DKTatlas_lh_superiortemporal_thickness	Mean thickness of superiortemporal (left hemisphere)
27202	DKTatlas_lh_supramarginal_thickness	Mean thickness of supramarginal (left hemisphere)
27203	DKTatlas_lh_transversetemporal_thickness	Mean thickness of transversetemporal (left hemisphere)
27204	DKTatlas_lh_insula_thickness	Mean thickness of insula (left hemisphere)
27236	DKTatlas_rh_caudalanteriorcingulate_area	Area of caudalanteriorcingulate (right hemisphere)
27237	DKTatlas_rh_caudalmiddlefrontal_area	Area of caudalmiddlefrontal (right hemisphere)
27238	DKTatlas_rh_cuneus_area	Area of cuneus (right hemisphere)
27239	DKTatlas_rh_entorhinal_area	Area of entorhinal (right hemisphere)
27240	DKTatlas_rh_fusiform_area	Area of fusiform (right hemisphere)
27241	DKTatlas_rh_inferiorparietal_area	Area of inferiorparietal (right hemisphere)
27242	DKTatlas_rh_inferiortemporal_area	Area of inferiortemporal (right hemisphere)
27243	DKTatlas_rh_isthmuscingulate_area	Area of isthmuscingulate (right hemisphere)
27244	DKTatlas_rh_lateraloccipital_area	Area of lateraloccipital (right hemisphere)
27245	DKTatlas_rh_lateralorbitofrontal_area	Area of lateralorbitofrontal (right hemisphere)
27246	DKTatlas_rh_lingual_area	Area of lingual (right hemisphere)
27247	DKTatlas_rh_medialorbitofrontal_area	Area of medialorbitofrontal (right hemisphere)
27248	DKTatlas_rh_middletemporal_area	Area of middletemporal (right hemisphere)
27249	DKTatlas_rh_parahippocampal_area	Area of parahippocampal (right hemisphere)
27250	DKTatlas_rh_paracentral_area	Area of paracentral (right hemisphere)
27251	DKTatlas_rh_parsopercularis_area	Area of parsopercularis (right hemisphere)
27252	DKTatlas_rh_parsorbitalis_area	Area of parsorbitalis (right hemisphere)
27253	DKTatlas_rh_parstriangularis_area	Area of parstriangularis (right hemisphere)
27254	DKTatlas_rh_pericalcarine_area	Area of pericalcarine (right hemisphere)
27255	DKTatlas_rh_postcentral_area	Area of postcentral (right hemisphere)
27256	DKTatlas_rh_posteriorcingulate_area	Area of posteriorcingulate (right hemisphere)
27257	DKTatlas_rh_precentral_area	Area of precentral (right hemisphere)
27258	DKTatlas_rh_precuneus_area	Area of precuneus (right hemisphere)
27259	DKTatlas_rh_rostralanteriorcingulate_area	Area of rostralanteriorcingulate (right hemisphere)
27260	DKTatlas_rh_rostralmiddlefrontal_area	Area of rostralmiddlefrontal (right hemisphere)
27261	DKTatlas_rh_superiorfrontal_area	Area of superiorfrontal (right hemisphere)
27262	DKTatlas_rh_superiorparietal_area	Area of superiorparietal (right hemisphere)
27263	DKTatlas_rh_superiortemporal_area	Area of superiortemporal (right hemisphere)
27264	DKTatlas_rh_supramarginal_area	Area of supramarginal (right hemisphere)
27265	DKTatlas_rh_transversetemporal_area	Area of transversetemporal (right hemisphere)
27266	DKTatlas_rh_insula_area	Area of insula (right hemisphere)
27267	DKTatlas_rh_caudalanteriorcingulate_thickness	Mean thickness of caudalanteriorcingulate (right hemisphere)
27268	DKTatlas_rh_caudalmiddlefrontal_thickness	Mean thickness of caudalmiddlefrontal (right hemisphere)
27269	DKTatlas_rh_cuneus_thickness	Mean thickness of cuneus (right hemisphere)
27270	DKTatlas_rh_entorhinal_thickness	Mean thickness of entorhinal (right hemisphere)
27271	DKTatlas_rh_fusiform_thickness	Mean thickness of fusiform (right hemisphere)
27272	DKTatlas_rh_inferiorparietal_thickness	Mean thickness of inferiorparietal (right hemisphere)
27273	DKTatlas_rh_inferiortemporal_thickness	Mean thickness of inferiortemporal (right hemisphere)
27274	DKTatlas_rh_isthmuscingulate_thickness	Mean thickness of isthmuscingulate (right hemisphere)
27275	DKTatlas_rh_lateraloccipital_thickness	Mean thickness of lateraloccipital (right hemisphere)
27276	DKTatlas_rh_lateralorbitofrontal_thickness	Mean thickness of lateralorbitofrontal (right hemisphere)
27277	DKTatlas_rh_lingual_thickness	Mean thickness of lingual (right hemisphere)
27278	DKTatlas_rh_medialorbitofrontal_thickness	Mean thickness of medialorbitofrontal (right hemisphere)
27279	DKTatlas_rh_middletemporal_thickness	Mean thickness of middletemporal (right hemisphere)
27280	DKTatlas_rh_parahippocampal_thickness	Mean thickness of parahippocampal (right hemisphere)
27281	DKTatlas_rh_paracentral_thickness	Mean thickness of paracentral (right hemisphere)
27282	DKTatlas_rh_parsopercularis_thickness	Mean thickness of parsopercularis (right hemisphere)
27283	DKTatlas_rh_parsorbitalis_thickness	Mean thickness of parsorbitalis (right hemisphere)
27284	DKTatlas_rh_parstriangularis_thickness	Mean thickness of parstriangularis (right hemisphere)
27285	DKTatlas_rh_pericalcarine_thickness	Mean thickness of pericalcarine (right hemisphere)
27286	DKTatlas_rh_postcentral_thickness	Mean thickness of postcentral (right hemisphere)
27287	DKTatlas_rh_posteriorcingulate_thickness	Mean thickness of posteriorcingulate (right hemisphere)
27288	DKTatlas_rh_precentral_thickness	Mean thickness of precentral (right hemisphere)
27289	DKTatlas_rh_precuneus_thickness	Mean thickness of precuneus (right hemisphere)
27290	DKTatlas_rh_rostralanteriorcingulate_thickness	Mean thickness of rostralanteriorcingulate (right hemisphere)
27291	DKTatlas_rh_rostralmiddlefrontal_thickness	Mean thickness of rostralmiddlefrontal (right hemisphere)
27292	DKTatlas_rh_superiorfrontal_thickness	Mean thickness of superiorfrontal (right hemisphere)
27293	DKTatlas_rh_superiorparietal_thickness	Mean thickness of superiorparietal (right hemisphere)
27294	DKTatlas_rh_superiortemporal_thickness	Mean thickness of superiortemporal (right hemisphere)
27295	DKTatlas_rh_supramarginal_thickness	Mean thickness of supramarginal (right hemisphere)
27296	DKTatlas_rh_transversetemporal_thickness	Mean thickness of transversetemporal (right hemisphere)
27297	DKTatlas_rh_insula_thickness	Mean thickness of insula (right hemisphere)
26514	volume_BrainSegVol	Volume of BrainSeg (whole brain)
26515	volume_BrainSegVolNotVent	Volume of BrainSegNotVent (whole brain)
26516	volume_BrainSegVolNotVentSurf	Volume of BrainSegNotVentSurf (whole brain)
26517	volume_SubCortGrayVol	Volume of SubCortGray (whole brain)
26518	volume_TotalGrayVol	Volume of TotalGray (whole brain)
26519	volume_SupraTentorialVol	Volume of SupraTentorial (whole brain)
26520	volume_SupraTentorialVolNotVent	Volume of SupraTentorialNotVent (whole brain)
26521	volume_EstimatedTotalIntraCranialVol	Volume of EstimatedTotalIntraCranial (whole brain)
26522	volume_VentricleChoroid	Volume of VentricleChoroid (whole brain)
26523	volume_3rd-Ventricle	Volume of 3rd-Ventricle (whole brain)
26524	volume_4th-Ventricle	Volume of 4th-Ventricle (whole brain)
26525	volume_5th-Ventricle	Volume of 5th-Ventricle (whole brain)
26526	volume_Brain-Stem	Volume of Brain-Stem (whole brain)
26527	volume_CSF	Volume of CSF (whole brain)
26528	volume_WM-hypointensities	Volume of WM-hypointensities (whole brain)
26529	volume_non-WM-hypointensities	Volume of non-WM-hypointensities (whole brain)
26530	volume_Optic-Chiasm	Volume of Optic-Chiasm (whole brain)
26531	volume_CC_Posterior	Volume of CC-Posterior (whole brain)
26532	volume_CC_Mid_Posterior	Volume of CC-Mid-Posterior (whole brain)
26533	volume_CC_Central	Volume of CC-Central (whole brain)
26534	volume_CC_Mid_Anterior	Volume of CC-Mid-Anterior (whole brain)
26535	volume_CC_Anterior	Volume of CC-Anterior (whole brain)
26536	volume_BrainSegVol-to-eTIV	Volume-ratio of BrainSegVol-to-eTIV (whole brain)
26537	volume_MaskVol-to-eTIV	Volume-ratio of MaskVol-to-eTIV (whole brain)
26552	volume_lhCortexVol	Volume of Cortex (left hemisphere)
26553	volume_lhCerebralWhiteMatterVol	Volume of CerebralWhiteMatter (left hemisphere)
26554	volume_Left-Lateral-Ventricle	Volume of Lateral-Ventricle (left hemisphere)
26555	volume_Left-Inf-Lat-Vent	Volume of Inf-Lat-Vent (left hemisphere)
26556	volume_Left-Cerebellum-White-Matter	Volume of Cerebellum-White-Matter (left hemisphere)
26557	volume_Left-Cerebellum-Cortex	Volume of Cerebellum-Cortex (left hemisphere)
26558	volume_Left-Thalamus-Proper	Volume of Thalamus-Proper (left hemisphere)
26559	volume_Left-Caudate	Volume of Caudate (left hemisphere)
26560	volume_Left-Putamen	Volume of Putamen (left hemisphere)
26561	volume_Left-Pallidum	Volume of Pallidum (left hemisphere)
26562	volume_Left-Hippocampus	Volume of Hippocampus (left hemisphere)
26563	volume_Left-Amygdala	Volume of Amygdala (left hemisphere)
26564	volume_Left-Accumbens-area	Volume of Accumbens-area (left hemisphere)
26565	volume_Left-VentralDC	Volume of VentralDC (left hemisphere)
26566	volume_Left-vessel	Volume of vessel (left hemisphere)
26567	volume_Left-choroid-plexus	Volume of choroid-plexus (left hemisphere)
26583	volume_rhCortexVol	Volume of Cortex (right hemisphere)
26584	volume_rhCerebralWhiteMatterVol	Volume of CerebralWhiteMatter (right hemisphere)
26585	volume_Right-Lateral-Ventricle	Volume of Lateral-Ventricle (right hemisphere)
26586	volume_Right-Inf-Lat-Vent	Volume of Inf-Lat-Vent (right hemisphere)
26587	volume_Right-Cerebellum-White-Matter	Volume of Cerebellum-White-Matter (right hemisphere)
26588	volume_Right-Cerebellum-Cortex	Volume of Cerebellum-Cortex (right hemisphere)
26589	volume_Right-Thalamus-Proper	Volume of Thalamus-Proper (right hemisphere)
26590	volume_Right-Caudate	Volume of Caudate (right hemisphere)
26591	volume_Right-Putamen	Volume of Putamen (right hemisphere)
26592	volume_Right-Pallidum	Volume of Pallidum (right hemisphere)
26593	volume_Right-Hippocampus	Volume of Hippocampus (right hemisphere)
26594	volume_Right-Amygdala	Volume of Amygdala (right hemisphere)
26595	volume_Right-Accumbens-area	Volume of Accumbens-area (right hemisphere)
26596	volume_Right-VentralDC	Volume of VentralDC (right hemisphere)
26597	volume_Right-vessel	Volume of vessel (right hemisphere)
26598	volume_Right-choroid-plexus	Volume of choroid-plexus (right hemisphere)
25056	IDP_dMRI_TBSS_FA_Middle_cerebellar_peduncle	Mean FA in middle cerebellar peduncle on FA skeleton
25057	IDP_dMRI_TBSS_FA_Pontine_crossing_tract	Mean FA in pontine crossing tract on FA skeleton
25058	IDP_dMRI_TBSS_FA_Genu_of_corpus_callosum	Mean FA in genu of corpus callosum on FA skeleton
25059	IDP_dMRI_TBSS_FA_Body_of_corpus_callosum	Mean FA in body of corpus callosum on FA skeleton
25060	IDP_dMRI_TBSS_FA_Splenium_of_corpus_callosum	Mean FA in splenium of corpus callosum on FA skeleton
25061	IDP_dMRI_TBSS_FA_Fornix	Mean FA in fornix on FA skeleton
25062	IDP_dMRI_TBSS_FA_Corticospinal_tract_R	Mean FA in corticospinal tract on FA skeleton (right)
25063	IDP_dMRI_TBSS_FA_Corticospinal_tract_L	Mean FA in corticospinal tract on FA skeleton (left)
25064	IDP_dMRI_TBSS_FA_Medial_lemniscus_R	Mean FA in medial lemniscus on FA skeleton (right)
25065	IDP_dMRI_TBSS_FA_Medial_lemniscus_L	Mean FA in medial lemniscus on FA skeleton (left)
25066	IDP_dMRI_TBSS_FA_Inferior_cerebellar_peduncle_R	Mean FA in inferior cerebellar peduncle on FA skeleton (right)
25067	IDP_dMRI_TBSS_FA_Inferior_cerebellar_peduncle_L	Mean FA in inferior cerebellar peduncle on FA skeleton (left)
25068	IDP_dMRI_TBSS_FA_Superior_cerebellar_peduncle_R	Mean FA in superior cerebellar peduncle on FA skeleton (right)
25069	IDP_dMRI_TBSS_FA_Superior_cerebellar_peduncle_L	Mean FA in superior cerebellar peduncle on FA skeleton (left)
25070	IDP_dMRI_TBSS_FA_Cerebral_peduncle_R	Mean FA in cerebral peduncle on FA skeleton (right)
25071	IDP_dMRI_TBSS_FA_Cerebral_peduncle_L	Mean FA in cerebral peduncle on FA skeleton (left)
25072	IDP_dMRI_TBSS_FA_Anterior_limb_of_internal_capsule_R	Mean FA in anterior limb of internal capsule on FA skeleton (right)
25073	IDP_dMRI_TBSS_FA_Anterior_limb_of_internal_capsule_L	Mean FA in anterior limb of internal capsule on FA skeleton (left)
25074	IDP_dMRI_TBSS_FA_Posterior_limb_of_internal_capsule_R	Mean FA in posterior limb of internal capsule on FA skeleton (right)
25075	IDP_dMRI_TBSS_FA_Posterior_limb_of_internal_capsule_L	Mean FA in posterior limb of internal capsule on FA skeleton (left)
25076	IDP_dMRI_TBSS_FA_Retrolenticular_part_of_internal_capsule_R	Mean FA in retrolenticular part of internal capsule on FA skeleton (right)
25077	IDP_dMRI_TBSS_FA_Retrolenticular_part_of_internal_capsule_L	Mean FA in retrolenticular part of internal capsule on FA skeleton (left)
25078	IDP_dMRI_TBSS_FA_Anterior_corona_radiata_R	Mean FA in anterior corona radiata on FA skeleton (right)
25079	IDP_dMRI_TBSS_FA_Anterior_corona_radiata_L	Mean FA in anterior corona radiata on FA skeleton (left)
25080	IDP_dMRI_TBSS_FA_Superior_corona_radiata_R	Mean FA in superior corona radiata on FA skeleton (right)
25081	IDP_dMRI_TBSS_FA_Superior_corona_radiata_L	Mean FA in superior corona radiata on FA skeleton (left)
25082	IDP_dMRI_TBSS_FA_Posterior_corona_radiata_R	Mean FA in posterior corona radiata on FA skeleton (right)
25083	IDP_dMRI_TBSS_FA_Posterior_corona_radiata_L	Mean FA in posterior corona radiata on FA skeleton (left)
25084	IDP_dMRI_TBSS_FA_Posterior_thalamic_radiation_R	Mean FA in posterior thalamic radiation on FA skeleton (right)
25085	IDP_dMRI_TBSS_FA_Posterior_thalamic_radiation_L	Mean FA in posterior thalamic radiation on FA skeleton (left)
25086	IDP_dMRI_TBSS_FA_Sagittal_stratum_R	Mean FA in sagittal stratum on FA skeleton (right)
25087	IDP_dMRI_TBSS_FA_Sagittal_stratum_L	Mean FA in sagittal stratum on FA skeleton (left)
25088	IDP_dMRI_TBSS_FA_External_capsule_R	Mean FA in external capsule on FA skeleton (right)
25089	IDP_dMRI_TBSS_FA_External_capsule_L	Mean FA in external capsule on FA skeleton (left)
25090	IDP_dMRI_TBSS_FA_Cingulum_cingulate_gyrus_R	Mean FA in cingulum cingulate gyrus on FA skeleton (right)
25091	IDP_dMRI_TBSS_FA_Cingulum_cingulate_gyrus_L	Mean FA in cingulum cingulate gyrus on FA skeleton (left)
25092	IDP_dMRI_TBSS_FA_Cingulum_hippocampus_R	Mean FA in cingulum hippocampus on FA skeleton (right)
25093	IDP_dMRI_TBSS_FA_Cingulum_hippocampus_L	Mean FA in cingulum hippocampus on FA skeleton (left)
25094	IDP_dMRI_TBSS_FA_Fornix_cres+Stria_terminalis_R	Mean FA in fornix cres+stria terminalis on FA skeleton (right)
25095	IDP_dMRI_TBSS_FA_Fornix_cres+Stria_terminalis_L	Mean FA in fornix cres+stria terminalis on FA skeleton (left)
25096	IDP_dMRI_TBSS_FA_Superior_longitudinal_fasciculus_R	Mean FA in superior longitudinal fasciculus on FA skeleton (right)
25097	IDP_dMRI_TBSS_FA_Superior_longitudinal_fasciculus_L	Mean FA in superior longitudinal fasciculus on FA skeleton (left)
25098	IDP_dMRI_TBSS_FA_Superior_fronto-occipital_fasciculus_R	Mean FA in superior fronto-occipital fasciculus on FA skeleton (right)
25099	IDP_dMRI_TBSS_FA_Superior_fronto-occipital_fasciculus_L	Mean FA in superior fronto-occipital fasciculus on FA skeleton (left)
25100	IDP_dMRI_TBSS_FA_Uncinate_fasciculus_R	Mean FA in uncinate fasciculus on FA skeleton (right)
25101	IDP_dMRI_TBSS_FA_Uncinate_fasciculus_L	Mean FA in uncinate fasciculus on FA skeleton (left)
25102	IDP_dMRI_TBSS_FA_Tapetum_R	Mean FA in tapetum on FA skeleton (right)
25103	IDP_dMRI_TBSS_FA_Tapetum_L	Mean FA in tapetum on FA skeleton (left)
25104	IDP_dMRI_TBSS_MD_Middle_cerebellar_peduncle	Mean MD in middle cerebellar peduncle on FA skeleton
25105	IDP_dMRI_TBSS_MD_Pontine_crossing_tract	Mean MD in pontine crossing tract on FA skeleton
25106	IDP_dMRI_TBSS_MD_Genu_of_corpus_callosum	Mean MD in genu of corpus callosum on FA skeleton
25107	IDP_dMRI_TBSS_MD_Body_of_corpus_callosum	Mean MD in body of corpus callosum on FA skeleton
25108	IDP_dMRI_TBSS_MD_Splenium_of_corpus_callosum	Mean MD in splenium of corpus callosum on FA skeleton
25109	IDP_dMRI_TBSS_MD_Fornix	Mean MD in fornix on FA skeleton
25110	IDP_dMRI_TBSS_MD_Corticospinal_tract_R	Mean MD in corticospinal tract on FA skeleton (right)
25111	IDP_dMRI_TBSS_MD_Corticospinal_tract_L	Mean MD in corticospinal tract on FA skeleton (left)
25112	IDP_dMRI_TBSS_MD_Medial_lemniscus_R	Mean MD in medial lemniscus on FA skeleton (right)
25113	IDP_dMRI_TBSS_MD_Medial_lemniscus_L	Mean MD in medial lemniscus on FA skeleton (left)
25114	IDP_dMRI_TBSS_MD_Inferior_cerebellar_peduncle_R	Mean MD in inferior cerebellar peduncle on FA skeleton (right)
25115	IDP_dMRI_TBSS_MD_Inferior_cerebellar_peduncle_L	Mean MD in inferior cerebellar peduncle on FA skeleton (left)
25116	IDP_dMRI_TBSS_MD_Superior_cerebellar_peduncle_R	Mean MD in superior cerebellar peduncle on FA skeleton (right)
25117	IDP_dMRI_TBSS_MD_Superior_cerebellar_peduncle_L	Mean MD in superior cerebellar peduncle on FA skeleton (left)
25118	IDP_dMRI_TBSS_MD_Cerebral_peduncle_R	Mean MD in cerebral peduncle on FA skeleton (right)
25119	IDP_dMRI_TBSS_MD_Cerebral_peduncle_L	Mean MD in cerebral peduncle on FA skeleton (left)
25120	IDP_dMRI_TBSS_MD_Anterior_limb_of_internal_capsule_R	Mean MD in anterior limb of internal capsule on FA skeleton (right)
25121	IDP_dMRI_TBSS_MD_Anterior_limb_of_internal_capsule_L	Mean MD in anterior limb of internal capsule on FA skeleton (left)
25122	IDP_dMRI_TBSS_MD_Posterior_limb_of_internal_capsule_R	Mean MD in posterior limb of internal capsule on FA skeleton (right)
25123	IDP_dMRI_TBSS_MD_Posterior_limb_of_internal_capsule_L	Mean MD in posterior limb of internal capsule on FA skeleton (left)
25124	IDP_dMRI_TBSS_MD_Retrolenticular_part_of_internal_capsule_R	Mean MD in retrolenticular part of internal capsule on FA skeleton (right)
25125	IDP_dMRI_TBSS_MD_Retrolenticular_part_of_internal_capsule_L	Mean MD in retrolenticular part of internal capsule on FA skeleton (left)
25126	IDP_dMRI_TBSS_MD_Anterior_corona_radiata_R	Mean MD in anterior corona radiata on FA skeleton (right)
25127	IDP_dMRI_TBSS_MD_Anterior_corona_radiata_L	Mean MD in anterior corona radiata on FA skeleton (left)
25128	IDP_dMRI_TBSS_MD_Superior_corona_radiata_R	Mean MD in superior corona radiata on FA skeleton (right)
25129	IDP_dMRI_TBSS_MD_Superior_corona_radiata_L	Mean MD in superior corona radiata on FA skeleton (left)
25130	IDP_dMRI_TBSS_MD_Posterior_corona_radiata_R	Mean MD in posterior corona radiata on FA skeleton (right)
25131	IDP_dMRI_TBSS_MD_Posterior_corona_radiata_L	Mean MD in posterior corona radiata on FA skeleton (left)
25132	IDP_dMRI_TBSS_MD_Posterior_thalamic_radiation_R	Mean MD in posterior thalamic radiation on FA skeleton (right)
25133	IDP_dMRI_TBSS_MD_Posterior_thalamic_radiation_L	Mean MD in posterior thalamic radiation on FA skeleton (left)
25134	IDP_dMRI_TBSS_MD_Sagittal_stratum_R	Mean MD in sagittal stratum on FA skeleton (right)
25135	IDP_dMRI_TBSS_MD_Sagittal_stratum_L	Mean MD in sagittal stratum on FA skeleton (left)
25136	IDP_dMRI_TBSS_MD_External_capsule_R	Mean MD in external capsule on FA skeleton (right)
25137	IDP_dMRI_TBSS_MD_External_capsule_L	Mean MD in external capsule on FA skeleton (left)
25138	IDP_dMRI_TBSS_MD_Cingulum_cingulate_gyrus_R	Mean MD in cingulum cingulate gyrus on FA skeleton (right)
25139	IDP_dMRI_TBSS_MD_Cingulum_cingulate_gyrus_L	Mean MD in cingulum cingulate gyrus on FA skeleton (left)
25140	IDP_dMRI_TBSS_MD_Cingulum_hippocampus_R	Mean MD in cingulum hippocampus on FA skeleton (right)
25141	IDP_dMRI_TBSS_MD_Cingulum_hippocampus_L	Mean MD in cingulum hippocampus on FA skeleton (left)
25142	IDP_dMRI_TBSS_MD_Fornix_cres+Stria_terminalis_R	Mean MD in fornix cres+stria terminalis on FA skeleton (right)
25143	IDP_dMRI_TBSS_MD_Fornix_cres+Stria_terminalis_L	Mean MD in fornix cres+stria terminalis on FA skeleton (left)
25144	IDP_dMRI_TBSS_MD_Superior_longitudinal_fasciculus_R	Mean MD in superior longitudinal fasciculus on FA skeleton (right)
25145	IDP_dMRI_TBSS_MD_Superior_longitudinal_fasciculus_L	Mean MD in superior longitudinal fasciculus on FA skeleton (left)
25146	IDP_dMRI_TBSS_MD_Superior_fronto-occipital_fasciculus_R	Mean MD in superior fronto-occipital fasciculus on FA skeleton (right)
25147	IDP_dMRI_TBSS_MD_Superior_fronto-occipital_fasciculus_L	Mean MD in superior fronto-occipital fasciculus on FA skeleton (left)
25148	IDP_dMRI_TBSS_MD_Uncinate_fasciculus_R	Mean MD in uncinate fasciculus on FA skeleton (right)
25149	IDP_dMRI_TBSS_MD_Uncinate_fasciculus_L	Mean MD in uncinate fasciculus on FA skeleton (left)
25150	IDP_dMRI_TBSS_MD_Tapetum_R	Mean MD in tapetum on FA skeleton (right)
25151	IDP_dMRI_TBSS_MD_Tapetum_L	Mean MD in tapetum on FA skeleton (left)
25152	IDP_dMRI_TBSS_MO_Middle_cerebellar_peduncle	Mean MO in middle cerebellar peduncle on FA skeleton
25153	IDP_dMRI_TBSS_MO_Pontine_crossing_tract	Mean MO in pontine crossing tract on FA skeleton
25154	IDP_dMRI_TBSS_MO_Genu_of_corpus_callosum	Mean MO in genu of corpus callosum on FA skeleton
25155	IDP_dMRI_TBSS_MO_Body_of_corpus_callosum	Mean MO in body of corpus callosum on FA skeleton
25156	IDP_dMRI_TBSS_MO_Splenium_of_corpus_callosum	Mean MO in splenium of corpus callosum on FA skeleton
25157	IDP_dMRI_TBSS_MO_Fornix	Mean MO in fornix on FA skeleton
25158	IDP_dMRI_TBSS_MO_Corticospinal_tract_R	Mean MO in corticospinal tract on FA skeleton (right)
25159	IDP_dMRI_TBSS_MO_Corticospinal_tract_L	Mean MO in corticospinal tract on FA skeleton (left)
25160	IDP_dMRI_TBSS_MO_Medial_lemniscus_R	Mean MO in medial lemniscus on FA skeleton (right)
25161	IDP_dMRI_TBSS_MO_Medial_lemniscus_L	Mean MO in medial lemniscus on FA skeleton (left)
25162	IDP_dMRI_TBSS_MO_Inferior_cerebellar_peduncle_R	Mean MO in inferior cerebellar peduncle on FA skeleton (right)
25163	IDP_dMRI_TBSS_MO_Inferior_cerebellar_peduncle_L	Mean MO in inferior cerebellar peduncle on FA skeleton (left)
25164	IDP_dMRI_TBSS_MO_Superior_cerebellar_peduncle_R	Mean MO in superior cerebellar peduncle on FA skeleton (right)
25165	IDP_dMRI_TBSS_MO_Superior_cerebellar_peduncle_L	Mean MO in superior cerebellar peduncle on FA skeleton (left)
25166	IDP_dMRI_TBSS_MO_Cerebral_peduncle_R	Mean MO in cerebral peduncle on FA skeleton (right)
25167	IDP_dMRI_TBSS_MO_Cerebral_peduncle_L	Mean MO in cerebral peduncle on FA skeleton (left)
25168	IDP_dMRI_TBSS_MO_Anterior_limb_of_internal_capsule_R	Mean MO in anterior limb of internal capsule on FA skeleton (right)
25169	IDP_dMRI_TBSS_MO_Anterior_limb_of_internal_capsule_L	Mean MO in anterior limb of internal capsule on FA skeleton (left)
25170	IDP_dMRI_TBSS_MO_Posterior_limb_of_internal_capsule_R	Mean MO in posterior limb of internal capsule on FA skeleton (right)
25171	IDP_dMRI_TBSS_MO_Posterior_limb_of_internal_capsule_L	Mean MO in posterior limb of internal capsule on FA skeleton (left)
25172	IDP_dMRI_TBSS_MO_Retrolenticular_part_of_internal_capsule_R	Mean MO in retrolenticular part of internal capsule on FA skeleton (right)
25173	IDP_dMRI_TBSS_MO_Retrolenticular_part_of_internal_capsule_L	Mean MO in retrolenticular part of internal capsule on FA skeleton (left)
25174	IDP_dMRI_TBSS_MO_Anterior_corona_radiata_R	Mean MO in anterior corona radiata on FA skeleton (right)
25175	IDP_dMRI_TBSS_MO_Anterior_corona_radiata_L	Mean MO in anterior corona radiata on FA skeleton (left)
25176	IDP_dMRI_TBSS_MO_Superior_corona_radiata_R	Mean MO in superior corona radiata on FA skeleton (right)
25177	IDP_dMRI_TBSS_MO_Superior_corona_radiata_L	Mean MO in superior corona radiata on FA skeleton (left)
25178	IDP_dMRI_TBSS_MO_Posterior_corona_radiata_R	Mean MO in posterior corona radiata on FA skeleton (right)
25179	IDP_dMRI_TBSS_MO_Posterior_corona_radiata_L	Mean MO in posterior corona radiata on FA skeleton (left)
25180	IDP_dMRI_TBSS_MO_Posterior_thalamic_radiation_R	Mean MO in posterior thalamic radiation on FA skeleton (right)
25181	IDP_dMRI_TBSS_MO_Posterior_thalamic_radiation_L	Mean MO in posterior thalamic radiation on FA skeleton (left)
25182	IDP_dMRI_TBSS_MO_Sagittal_stratum_R	Mean MO in sagittal stratum on FA skeleton (right)
25183	IDP_dMRI_TBSS_MO_Sagittal_stratum_L	Mean MO in sagittal stratum on FA skeleton (left)
25184	IDP_dMRI_TBSS_MO_External_capsule_R	Mean MO in external capsule on FA skeleton (right)
25185	IDP_dMRI_TBSS_MO_External_capsule_L	Mean MO in external capsule on FA skeleton (left)
25186	IDP_dMRI_TBSS_MO_Cingulum_cingulate_gyrus_R	Mean MO in cingulum cingulate gyrus on FA skeleton (right)
25187	IDP_dMRI_TBSS_MO_Cingulum_cingulate_gyrus_L	Mean MO in cingulum cingulate gyrus on FA skeleton (left)
25188	IDP_dMRI_TBSS_MO_Cingulum_hippocampus_R	Mean MO in cingulum hippocampus on FA skeleton (right)
25189	IDP_dMRI_TBSS_MO_Cingulum_hippocampus_L	Mean MO in cingulum hippocampus on FA skeleton (left)
25190	IDP_dMRI_TBSS_MO_Fornix_cres+Stria_terminalis_R	Mean MO in fornix cres+stria terminalis on FA skeleton (right)
25191	IDP_dMRI_TBSS_MO_Fornix_cres+Stria_terminalis_L	Mean MO in fornix cres+stria terminalis on FA skeleton (left)
25192	IDP_dMRI_TBSS_MO_Superior_longitudinal_fasciculus_R	Mean MO in superior longitudinal fasciculus on FA skeleton (right)
25193	IDP_dMRI_TBSS_MO_Superior_longitudinal_fasciculus_L	Mean MO in superior longitudinal fasciculus on FA skeleton (left)
25194	IDP_dMRI_TBSS_MO_Superior_fronto-occipital_fasciculus_R	Mean MO in superior fronto-occipital fasciculus on FA skeleton (right)
25195	IDP_dMRI_TBSS_MO_Superior_fronto-occipital_fasciculus_L	Mean MO in superior fronto-occipital fasciculus on FA skeleton (left)
25196	IDP_dMRI_TBSS_MO_Uncinate_fasciculus_R	Mean MO in uncinate fasciculus on FA skeleton (right)
25197	IDP_dMRI_TBSS_MO_Uncinate_fasciculus_L	Mean MO in uncinate fasciculus on FA skeleton (left)
25198	IDP_dMRI_TBSS_MO_Tapetum_R	Mean MO in tapetum on FA skeleton (right)
25199	IDP_dMRI_TBSS_MO_Tapetum_L	Mean MO in tapetum on FA skeleton (left)
25200	IDP_dMRI_TBSS_L1_Middle_cerebellar_peduncle	Mean L1 in middle cerebellar peduncle on FA skeleton
25201	IDP_dMRI_TBSS_L1_Pontine_crossing_tract	Mean L1 in pontine crossing tract on FA skeleton
25202	IDP_dMRI_TBSS_L1_Genu_of_corpus_callosum	Mean L1 in genu of corpus callosum on FA skeleton
25203	IDP_dMRI_TBSS_L1_Body_of_corpus_callosum	Mean L1 in body of corpus callosum on FA skeleton
25204	IDP_dMRI_TBSS_L1_Splenium_of_corpus_callosum	Mean L1 in splenium of corpus callosum on FA skeleton
25205	IDP_dMRI_TBSS_L1_Fornix	Mean L1 in fornix on FA skeleton
25206	IDP_dMRI_TBSS_L1_Corticospinal_tract_R	Mean L1 in corticospinal tract on FA skeleton (right)
25207	IDP_dMRI_TBSS_L1_Corticospinal_tract_L	Mean L1 in corticospinal tract on FA skeleton (left)
25208	IDP_dMRI_TBSS_L1_Medial_lemniscus_R	Mean L1 in medial lemniscus on FA skeleton (right)
25209	IDP_dMRI_TBSS_L1_Medial_lemniscus_L	Mean L1 in medial lemniscus on FA skeleton (left)
25210	IDP_dMRI_TBSS_L1_Inferior_cerebellar_peduncle_R	Mean L1 in inferior cerebellar peduncle on FA skeleton (right)
25211	IDP_dMRI_TBSS_L1_Inferior_cerebellar_peduncle_L	Mean L1 in inferior cerebellar peduncle on FA skeleton (left)
25212	IDP_dMRI_TBSS_L1_Superior_cerebellar_peduncle_R	Mean L1 in superior cerebellar peduncle on FA skeleton (right)
25213	IDP_dMRI_TBSS_L1_Superior_cerebellar_peduncle_L	Mean L1 in superior cerebellar peduncle on FA skeleton (left)
25214	IDP_dMRI_TBSS_L1_Cerebral_peduncle_R	Mean L1 in cerebral peduncle on FA skeleton (right)
25215	IDP_dMRI_TBSS_L1_Cerebral_peduncle_L	Mean L1 in cerebral peduncle on FA skeleton (left)
25216	IDP_dMRI_TBSS_L1_Anterior_limb_of_internal_capsule_R	Mean L1 in anterior limb of internal capsule on FA skeleton (right)
25217	IDP_dMRI_TBSS_L1_Anterior_limb_of_internal_capsule_L	Mean L1 in anterior limb of internal capsule on FA skeleton (left)
25218	IDP_dMRI_TBSS_L1_Posterior_limb_of_internal_capsule_R	Mean L1 in posterior limb of internal capsule on FA skeleton (right)
25219	IDP_dMRI_TBSS_L1_Posterior_limb_of_internal_capsule_L	Mean L1 in posterior limb of internal capsule on FA skeleton (left)
25220	IDP_dMRI_TBSS_L1_Retrolenticular_part_of_internal_capsule_R	Mean L1 in retrolenticular part of internal capsule on FA skeleton (right)
25221	IDP_dMRI_TBSS_L1_Retrolenticular_part_of_internal_capsule_L	Mean L1 in retrolenticular part of internal capsule on FA skeleton (left)
25222	IDP_dMRI_TBSS_L1_Anterior_corona_radiata_R	Mean L1 in anterior corona radiata on FA skeleton (right)
25223	IDP_dMRI_TBSS_L1_Anterior_corona_radiata_L	Mean L1 in anterior corona radiata on FA skeleton (left)
25224	IDP_dMRI_TBSS_L1_Superior_corona_radiata_R	Mean L1 in superior corona radiata on FA skeleton (right)
25225	IDP_dMRI_TBSS_L1_Superior_corona_radiata_L	Mean L1 in superior corona radiata on FA skeleton (left)
25226	IDP_dMRI_TBSS_L1_Posterior_corona_radiata_R	Mean L1 in posterior corona radiata on FA skeleton (right)
25227	IDP_dMRI_TBSS_L1_Posterior_corona_radiata_L	Mean L1 in posterior corona radiata on FA skeleton (left)
25228	IDP_dMRI_TBSS_L1_Posterior_thalamic_radiation_R	Mean L1 in posterior thalamic radiation on FA skeleton (right)
25229	IDP_dMRI_TBSS_L1_Posterior_thalamic_radiation_L	Mean L1 in posterior thalamic radiation on FA skeleton (left)
25230	IDP_dMRI_TBSS_L1_Sagittal_stratum_R	Mean L1 in sagittal stratum on FA skeleton (right)
25231	IDP_dMRI_TBSS_L1_Sagittal_stratum_L	Mean L1 in sagittal stratum on FA skeleton (left)
25232	IDP_dMRI_TBSS_L1_External_capsule_R	Mean L1 in external capsule on FA skeleton (right)
25233	IDP_dMRI_TBSS_L1_External_capsule_L	Mean L1 in external capsule on FA skeleton (left)
25234	IDP_dMRI_TBSS_L1_Cingulum_cingulate_gyrus_R	Mean L1 in cingulum cingulate gyrus on FA skeleton (right)
25235	IDP_dMRI_TBSS_L1_Cingulum_cingulate_gyrus_L	Mean L1 in cingulum cingulate gyrus on FA skeleton (left)
25236	IDP_dMRI_TBSS_L1_Cingulum_hippocampus_R	Mean L1 in cingulum hippocampus on FA skeleton (right)
25237	IDP_dMRI_TBSS_L1_Cingulum_hippocampus_L	Mean L1 in cingulum hippocampus on FA skeleton (left)
25238	IDP_dMRI_TBSS_L1_Fornix_cres+Stria_terminalis_R	Mean L1 in fornix cres+stria terminalis on FA skeleton (right)
25239	IDP_dMRI_TBSS_L1_Fornix_cres+Stria_terminalis_L	Mean L1 in fornix cres+stria terminalis on FA skeleton (left)
25240	IDP_dMRI_TBSS_L1_Superior_longitudinal_fasciculus_R	Mean L1 in superior longitudinal fasciculus on FA skeleton (right)
25241	IDP_dMRI_TBSS_L1_Superior_longitudinal_fasciculus_L	Mean L1 in superior longitudinal fasciculus on FA skeleton (left)
25242	IDP_dMRI_TBSS_L1_Superior_fronto-occipital_fasciculus_R	Mean L1 in superior fronto-occipital fasciculus on FA skeleton (right)
25243	IDP_dMRI_TBSS_L1_Superior_fronto-occipital_fasciculus_L	Mean L1 in superior fronto-occipital fasciculus on FA skeleton (left)
25244	IDP_dMRI_TBSS_L1_Uncinate_fasciculus_R	Mean L1 in uncinate fasciculus on FA skeleton (right)
25245	IDP_dMRI_TBSS_L1_Uncinate_fasciculus_L	Mean L1 in uncinate fasciculus on FA skeleton (left)
25246	IDP_dMRI_TBSS_L1_Tapetum_R	Mean L1 in tapetum on FA skeleton (right)
25247	IDP_dMRI_TBSS_L1_Tapetum_L	Mean L1 in tapetum on FA skeleton (left)
25248	IDP_dMRI_TBSS_L2_Middle_cerebellar_peduncle	Mean L2 in middle cerebellar peduncle on FA skeleton
25249	IDP_dMRI_TBSS_L2_Pontine_crossing_tract	Mean L2 in pontine crossing tract on FA skeleton
25250	IDP_dMRI_TBSS_L2_Genu_of_corpus_callosum	Mean L2 in genu of corpus callosum on FA skeleton
25251	IDP_dMRI_TBSS_L2_Body_of_corpus_callosum	Mean L2 in body of corpus callosum on FA skeleton
25252	IDP_dMRI_TBSS_L2_Splenium_of_corpus_callosum	Mean L2 in splenium of corpus callosum on FA skeleton
25253	IDP_dMRI_TBSS_L2_Fornix	Mean L2 in fornix on FA skeleton
25254	IDP_dMRI_TBSS_L2_Corticospinal_tract_R	Mean L2 in corticospinal tract on FA skeleton (right)
25255	IDP_dMRI_TBSS_L2_Corticospinal_tract_L	Mean L2 in corticospinal tract on FA skeleton (left)
25256	IDP_dMRI_TBSS_L2_Medial_lemniscus_R	Mean L2 in medial lemniscus on FA skeleton (right)
25257	IDP_dMRI_TBSS_L2_Medial_lemniscus_L	Mean L2 in medial lemniscus on FA skeleton (left)
25258	IDP_dMRI_TBSS_L2_Inferior_cerebellar_peduncle_R	Mean L2 in inferior cerebellar peduncle on FA skeleton (right)
25259	IDP_dMRI_TBSS_L2_Inferior_cerebellar_peduncle_L	Mean L2 in inferior cerebellar peduncle on FA skeleton (left)
25260	IDP_dMRI_TBSS_L2_Superior_cerebellar_peduncle_R	Mean L2 in superior cerebellar peduncle on FA skeleton (right)
25261	IDP_dMRI_TBSS_L2_Superior_cerebellar_peduncle_L	Mean L2 in superior cerebellar peduncle on FA skeleton (left)
25262	IDP_dMRI_TBSS_L2_Cerebral_peduncle_R	Mean L2 in cerebral peduncle on FA skeleton (right)
25263	IDP_dMRI_TBSS_L2_Cerebral_peduncle_L	Mean L2 in cerebral peduncle on FA skeleton (left)
25264	IDP_dMRI_TBSS_L2_Anterior_limb_of_internal_capsule_R	Mean L2 in anterior limb of internal capsule on FA skeleton (right)
25265	IDP_dMRI_TBSS_L2_Anterior_limb_of_internal_capsule_L	Mean L2 in anterior limb of internal capsule on FA skeleton (left)
25266	IDP_dMRI_TBSS_L2_Posterior_limb_of_internal_capsule_R	Mean L2 in posterior limb of internal capsule on FA skeleton (right)
25267	IDP_dMRI_TBSS_L2_Posterior_limb_of_internal_capsule_L	Mean L2 in posterior limb of internal capsule on FA skeleton (left)
25268	IDP_dMRI_TBSS_L2_Retrolenticular_part_of_internal_capsule_R	Mean L2 in retrolenticular part of internal capsule on FA skeleton (right)
25269	IDP_dMRI_TBSS_L2_Retrolenticular_part_of_internal_capsule_L	Mean L2 in retrolenticular part of internal capsule on FA skeleton (left)
25270	IDP_dMRI_TBSS_L2_Anterior_corona_radiata_R	Mean L2 in anterior corona radiata on FA skeleton (right)
25271	IDP_dMRI_TBSS_L2_Anterior_corona_radiata_L	Mean L2 in anterior corona radiata on FA skeleton (left)
25272	IDP_dMRI_TBSS_L2_Superior_corona_radiata_R	Mean L2 in superior corona radiata on FA skeleton (right)
25273	IDP_dMRI_TBSS_L2_Superior_corona_radiata_L	Mean L2 in superior corona radiata on FA skeleton (left)
25274	IDP_dMRI_TBSS_L2_Posterior_corona_radiata_R	Mean L2 in posterior corona radiata on FA skeleton (right)
25275	IDP_dMRI_TBSS_L2_Posterior_corona_radiata_L	Mean L2 in posterior corona radiata on FA skeleton (left)
25276	IDP_dMRI_TBSS_L2_Posterior_thalamic_radiation_R	Mean L2 in posterior thalamic radiation on FA skeleton (right)
25277	IDP_dMRI_TBSS_L2_Posterior_thalamic_radiation_L	Mean L2 in posterior thalamic radiation on FA skeleton (left)
25278	IDP_dMRI_TBSS_L2_Sagittal_stratum_R	Mean L2 in sagittal stratum on FA skeleton (right)
25279	IDP_dMRI_TBSS_L2_Sagittal_stratum_L	Mean L2 in sagittal stratum on FA skeleton (left)
25280	IDP_dMRI_TBSS_L2_External_capsule_R	Mean L2 in external capsule on FA skeleton (right)
25281	IDP_dMRI_TBSS_L2_External_capsule_L	Mean L2 in external capsule on FA skeleton (left)
25282	IDP_dMRI_TBSS_L2_Cingulum_cingulate_gyrus_R	Mean L2 in cingulum cingulate gyrus on FA skeleton (right)
25283	IDP_dMRI_TBSS_L2_Cingulum_cingulate_gyrus_L	Mean L2 in cingulum cingulate gyrus on FA skeleton (left)
25284	IDP_dMRI_TBSS_L2_Cingulum_hippocampus_R	Mean L2 in cingulum hippocampus on FA skeleton (right)
25285	IDP_dMRI_TBSS_L2_Cingulum_hippocampus_L	Mean L2 in cingulum hippocampus on FA skeleton (left)
25286	IDP_dMRI_TBSS_L2_Fornix_cres+Stria_terminalis_R	Mean L2 in fornix cres+stria terminalis on FA skeleton (right)
25287	IDP_dMRI_TBSS_L2_Fornix_cres+Stria_terminalis_L	Mean L2 in fornix cres+stria terminalis on FA skeleton (left)
25288	IDP_dMRI_TBSS_L2_Superior_longitudinal_fasciculus_R	Mean L2 in superior longitudinal fasciculus on FA skeleton (right)
25289	IDP_dMRI_TBSS_L2_Superior_longitudinal_fasciculus_L	Mean L2 in superior longitudinal fasciculus on FA skeleton (left)
25290	IDP_dMRI_TBSS_L2_Superior_fronto-occipital_fasciculus_R	Mean L2 in superior fronto-occipital fasciculus on FA skeleton (right)
25291	IDP_dMRI_TBSS_L2_Superior_fronto-occipital_fasciculus_L	Mean L2 in superior fronto-occipital fasciculus on FA skeleton (left)
25292	IDP_dMRI_TBSS_L2_Uncinate_fasciculus_R	Mean L2 in uncinate fasciculus on FA skeleton (right)
25293	IDP_dMRI_TBSS_L2_Uncinate_fasciculus_L	Mean L2 in uncinate fasciculus on FA skeleton (left)
25294	IDP_dMRI_TBSS_L2_Tapetum_R	Mean L2 in tapetum on FA skeleton (right)
25295	IDP_dMRI_TBSS_L2_Tapetum_L	Mean L2 in tapetum on FA skeleton (left)
25296	IDP_dMRI_TBSS_L3_Middle_cerebellar_peduncle	Mean L3 in middle cerebellar peduncle on FA skeleton
25297	IDP_dMRI_TBSS_L3_Pontine_crossing_tract	Mean L3 in pontine crossing tract on FA skeleton
25298	IDP_dMRI_TBSS_L3_Genu_of_corpus_callosum	Mean L3 in genu of corpus callosum on FA skeleton
25299	IDP_dMRI_TBSS_L3_Body_of_corpus_callosum	Mean L3 in body of corpus callosum on FA skeleton
25300	IDP_dMRI_TBSS_L3_Splenium_of_corpus_callosum	Mean L3 in splenium of corpus callosum on FA skeleton
25301	IDP_dMRI_TBSS_L3_Fornix	Mean L3 in fornix on FA skeleton
25302	IDP_dMRI_TBSS_L3_Corticospinal_tract_R	Mean L3 in corticospinal tract on FA skeleton (right)
25303	IDP_dMRI_TBSS_L3_Corticospinal_tract_L	Mean L3 in corticospinal tract on FA skeleton (left)
25304	IDP_dMRI_TBSS_L3_Medial_lemniscus_R	Mean L3 in medial lemniscus on FA skeleton (right)
25305	IDP_dMRI_TBSS_L3_Medial_lemniscus_L	Mean L3 in medial lemniscus on FA skeleton (left)
25306	IDP_dMRI_TBSS_L3_Inferior_cerebellar_peduncle_R	Mean L3 in inferior cerebellar peduncle on FA skeleton (right)
25307	IDP_dMRI_TBSS_L3_Inferior_cerebellar_peduncle_L	Mean L3 in inferior cerebellar peduncle on FA skeleton (left)
25308	IDP_dMRI_TBSS_L3_Superior_cerebellar_peduncle_R	Mean L3 in superior cerebellar peduncle on FA skeleton (right)
25309	IDP_dMRI_TBSS_L3_Superior_cerebellar_peduncle_L	Mean L3 in superior cerebellar peduncle on FA skeleton (left)
25310	IDP_dMRI_TBSS_L3_Cerebral_peduncle_R	Mean L3 in cerebral peduncle on FA skeleton (right)
25311	IDP_dMRI_TBSS_L3_Cerebral_peduncle_L	Mean L3 in cerebral peduncle on FA skeleton (left)
25312	IDP_dMRI_TBSS_L3_Anterior_limb_of_internal_capsule_R	Mean L3 in anterior limb of internal capsule on FA skeleton (right)
25313	IDP_dMRI_TBSS_L3_Anterior_limb_of_internal_capsule_L	Mean L3 in anterior limb of internal capsule on FA skeleton (left)
25314	IDP_dMRI_TBSS_L3_Posterior_limb_of_internal_capsule_R	Mean L3 in posterior limb of internal capsule on FA skeleton (right)
25315	IDP_dMRI_TBSS_L3_Posterior_limb_of_internal_capsule_L	Mean L3 in posterior limb of internal capsule on FA skeleton (left)
25316	IDP_dMRI_TBSS_L3_Retrolenticular_part_of_internal_capsule_R	Mean L3 in retrolenticular part of internal capsule on FA skeleton (right)
25317	IDP_dMRI_TBSS_L3_Retrolenticular_part_of_internal_capsule_L	Mean L3 in retrolenticular part of internal capsule on FA skeleton (left)
25318	IDP_dMRI_TBSS_L3_Anterior_corona_radiata_R	Mean L3 in anterior corona radiata on FA skeleton (right)
25319	IDP_dMRI_TBSS_L3_Anterior_corona_radiata_L	Mean L3 in anterior corona radiata on FA skeleton (left)
25320	IDP_dMRI_TBSS_L3_Superior_corona_radiata_R	Mean L3 in superior corona radiata on FA skeleton (right)
25321	IDP_dMRI_TBSS_L3_Superior_corona_radiata_L	Mean L3 in superior corona radiata on FA skeleton (left)
25322	IDP_dMRI_TBSS_L3_Posterior_corona_radiata_R	Mean L3 in posterior corona radiata on FA skeleton (right)
25323	IDP_dMRI_TBSS_L3_Posterior_corona_radiata_L	Mean L3 in posterior corona radiata on FA skeleton (left)
25324	IDP_dMRI_TBSS_L3_Posterior_thalamic_radiation_R	Mean L3 in posterior thalamic radiation on FA skeleton (right)
25325	IDP_dMRI_TBSS_L3_Posterior_thalamic_radiation_L	Mean L3 in posterior thalamic radiation on FA skeleton (left)
25326	IDP_dMRI_TBSS_L3_Sagittal_stratum_R	Mean L3 in sagittal stratum on FA skeleton (right)
25327	IDP_dMRI_TBSS_L3_Sagittal_stratum_L	Mean L3 in sagittal stratum on FA skeleton (left)
25328	IDP_dMRI_TBSS_L3_External_capsule_R	Mean L3 in external capsule on FA skeleton (right)
25329	IDP_dMRI_TBSS_L3_External_capsule_L	Mean L3 in external capsule on FA skeleton (left)
25330	IDP_dMRI_TBSS_L3_Cingulum_cingulate_gyrus_R	Mean L3 in cingulum cingulate gyrus on FA skeleton (right)
25331	IDP_dMRI_TBSS_L3_Cingulum_cingulate_gyrus_L	Mean L3 in cingulum cingulate gyrus on FA skeleton (left)
25332	IDP_dMRI_TBSS_L3_Cingulum_hippocampus_R	Mean L3 in cingulum hippocampus on FA skeleton (right)
25333	IDP_dMRI_TBSS_L3_Cingulum_hippocampus_L	Mean L3 in cingulum hippocampus on FA skeleton (left)
25334	IDP_dMRI_TBSS_L3_Fornix_cres+Stria_terminalis_R	Mean L3 in fornix cres+stria terminalis on FA skeleton (right)
25335	IDP_dMRI_TBSS_L3_Fornix_cres+Stria_terminalis_L	Mean L3 in fornix cres+stria terminalis on FA skeleton (left)
25336	IDP_dMRI_TBSS_L3_Superior_longitudinal_fasciculus_R	Mean L3 in superior longitudinal fasciculus on FA skeleton (right)
25337	IDP_dMRI_TBSS_L3_Superior_longitudinal_fasciculus_L	Mean L3 in superior longitudinal fasciculus on FA skeleton (left)
25338	IDP_dMRI_TBSS_L3_Superior_fronto-occipital_fasciculus_R	Mean L3 in superior fronto-occipital fasciculus on FA skeleton (right)
25339	IDP_dMRI_TBSS_L3_Superior_fronto-occipital_fasciculus_L	Mean L3 in superior fronto-occipital fasciculus on FA skeleton (left)
25340	IDP_dMRI_TBSS_L3_Uncinate_fasciculus_R	Mean L3 in uncinate fasciculus on FA skeleton (right)
25341	IDP_dMRI_TBSS_L3_Uncinate_fasciculus_L	Mean L3 in uncinate fasciculus on FA skeleton (left)
25342	IDP_dMRI_TBSS_L3_Tapetum_R	Mean L3 in tapetum on FA skeleton (right)
25343	IDP_dMRI_TBSS_L3_Tapetum_L	Mean L3 in tapetum on FA skeleton (left)
25344	IDP_dMRI_TBSS_ICVF_Middle_cerebellar_peduncle	Mean ICVF in middle cerebellar peduncle on FA skeleton
25345	IDP_dMRI_TBSS_ICVF_Pontine_crossing_tract	Mean ICVF in pontine crossing tract on FA skeleton
25346	IDP_dMRI_TBSS_ICVF_Genu_of_corpus_callosum	Mean ICVF in genu of corpus callosum on FA skeleton
25347	IDP_dMRI_TBSS_ICVF_Body_of_corpus_callosum	Mean ICVF in body of corpus callosum on FA skeleton
25348	IDP_dMRI_TBSS_ICVF_Splenium_of_corpus_callosum	Mean ICVF in splenium of corpus callosum on FA skeleton
25349	IDP_dMRI_TBSS_ICVF_Fornix	Mean ICVF in fornix on FA skeleton
25350	IDP_dMRI_TBSS_ICVF_Corticospinal_tract_R	Mean ICVF in corticospinal tract on FA skeleton (right)
25351	IDP_dMRI_TBSS_ICVF_Corticospinal_tract_L	Mean ICVF in corticospinal tract on FA skeleton (left)
25352	IDP_dMRI_TBSS_ICVF_Medial_lemniscus_R	Mean ICVF in medial lemniscus on FA skeleton (right)
25353	IDP_dMRI_TBSS_ICVF_Medial_lemniscus_L	Mean ICVF in medial lemniscus on FA skeleton (left)
25354	IDP_dMRI_TBSS_ICVF_Inferior_cerebellar_peduncle_R	Mean ICVF in inferior cerebellar peduncle on FA skeleton (right)
25355	IDP_dMRI_TBSS_ICVF_Inferior_cerebellar_peduncle_L	Mean ICVF in inferior cerebellar peduncle on FA skeleton (left)
25356	IDP_dMRI_TBSS_ICVF_Superior_cerebellar_peduncle_R	Mean ICVF in superior cerebellar peduncle on FA skeleton (right)
25357	IDP_dMRI_TBSS_ICVF_Superior_cerebellar_peduncle_L	Mean ICVF in superior cerebellar peduncle on FA skeleton (left)
25358	IDP_dMRI_TBSS_ICVF_Cerebral_peduncle_R	Mean ICVF in cerebral peduncle on FA skeleton (right)
25359	IDP_dMRI_TBSS_ICVF_Cerebral_peduncle_L	Mean ICVF in cerebral peduncle on FA skeleton (left)
25360	IDP_dMRI_TBSS_ICVF_Anterior_limb_of_internal_capsule_R	Mean ICVF in anterior limb of internal capsule on FA skeleton (right)
25361	IDP_dMRI_TBSS_ICVF_Anterior_limb_of_internal_capsule_L	Mean ICVF in anterior limb of internal capsule on FA skeleton (left)
25362	IDP_dMRI_TBSS_ICVF_Posterior_limb_of_internal_capsule_R	Mean ICVF in posterior limb of internal capsule on FA skeleton (right)
25363	IDP_dMRI_TBSS_ICVF_Posterior_limb_of_internal_capsule_L	Mean ICVF in posterior limb of internal capsule on FA skeleton (left)
25364	IDP_dMRI_TBSS_ICVF_Retrolenticular_part_of_internal_capsule_R	Mean ICVF in retrolenticular part of internal capsule on FA skeleton (right)
25365	IDP_dMRI_TBSS_ICVF_Retrolenticular_part_of_internal_capsule_L	Mean ICVF in retrolenticular part of internal capsule on FA skeleton (left)
25366	IDP_dMRI_TBSS_ICVF_Anterior_corona_radiata_R	Mean ICVF in anterior corona radiata on FA skeleton (right)
25367	IDP_dMRI_TBSS_ICVF_Anterior_corona_radiata_L	Mean ICVF in anterior corona radiata on FA skeleton (left)
25368	IDP_dMRI_TBSS_ICVF_Superior_corona_radiata_R	Mean ICVF in superior corona radiata on FA skeleton (right)
25369	IDP_dMRI_TBSS_ICVF_Superior_corona_radiata_L	Mean ICVF in superior corona radiata on FA skeleton (left)
25370	IDP_dMRI_TBSS_ICVF_Posterior_corona_radiata_R	Mean ICVF in posterior corona radiata on FA skeleton (right)
25371	IDP_dMRI_TBSS_ICVF_Posterior_corona_radiata_L	Mean ICVF in posterior corona radiata on FA skeleton (left)
25372	IDP_dMRI_TBSS_ICVF_Posterior_thalamic_radiation_R	Mean ICVF in posterior thalamic radiation on FA skeleton (right)
25373	IDP_dMRI_TBSS_ICVF_Posterior_thalamic_radiation_L	Mean ICVF in posterior thalamic radiation on FA skeleton (left)
25374	IDP_dMRI_TBSS_ICVF_Sagittal_stratum_R	Mean ICVF in sagittal stratum on FA skeleton (right)
25375	IDP_dMRI_TBSS_ICVF_Sagittal_stratum_L	Mean ICVF in sagittal stratum on FA skeleton (left)
25376	IDP_dMRI_TBSS_ICVF_External_capsule_R	Mean ICVF in external capsule on FA skeleton (right)
25377	IDP_dMRI_TBSS_ICVF_External_capsule_L	Mean ICVF in external capsule on FA skeleton (left)
25378	IDP_dMRI_TBSS_ICVF_Cingulum_cingulate_gyrus_R	Mean ICVF in cingulum cingulate gyrus on FA skeleton (right)
25379	IDP_dMRI_TBSS_ICVF_Cingulum_cingulate_gyrus_L	Mean ICVF in cingulum cingulate gyrus on FA skeleton (left)
25380	IDP_dMRI_TBSS_ICVF_Cingulum_hippocampus_R	Mean ICVF in cingulum hippocampus on FA skeleton (right)
25381	IDP_dMRI_TBSS_ICVF_Cingulum_hippocampus_L	Mean ICVF in cingulum hippocampus on FA skeleton (left)
25382	IDP_dMRI_TBSS_ICVF_Fornix_cres+Stria_terminalis_R	Mean ICVF in fornix cres+stria terminalis on FA skeleton (right)
25383	IDP_dMRI_TBSS_ICVF_Fornix_cres+Stria_terminalis_L	Mean ICVF in fornix cres+stria terminalis on FA skeleton (left)
25384	IDP_dMRI_TBSS_ICVF_Superior_longitudinal_fasciculus_R	Mean ICVF in superior longitudinal fasciculus on FA skeleton (right)
25385	IDP_dMRI_TBSS_ICVF_Superior_longitudinal_fasciculus_L	Mean ICVF in superior longitudinal fasciculus on FA skeleton (left)
25386	IDP_dMRI_TBSS_ICVF_Superior_fronto-occipital_fasciculus_R	Mean ICVF in superior fronto-occipital fasciculus on FA skeleton (right)
25387	IDP_dMRI_TBSS_ICVF_Superior_fronto-occipital_fasciculus_L	Mean ICVF in superior fronto-occipital fasciculus on FA skeleton (left)
25388	IDP_dMRI_TBSS_ICVF_Uncinate_fasciculus_R	Mean ICVF in uncinate fasciculus on FA skeleton (right)
25389	IDP_dMRI_TBSS_ICVF_Uncinate_fasciculus_L	Mean ICVF in uncinate fasciculus on FA skeleton (left)
25390	IDP_dMRI_TBSS_ICVF_Tapetum_R	Mean ICVF in tapetum on FA skeleton (right)
25391	IDP_dMRI_TBSS_ICVF_Tapetum_L	Mean ICVF in tapetum on FA skeleton (left)
25392	IDP_dMRI_TBSS_OD_Middle_cerebellar_peduncle	Mean OD in middle cerebellar peduncle on FA skeleton
25393	IDP_dMRI_TBSS_OD_Pontine_crossing_tract	Mean OD in pontine crossing tract on FA skeleton
25394	IDP_dMRI_TBSS_OD_Genu_of_corpus_callosum	Mean OD in genu of corpus callosum on FA skeleton
25395	IDP_dMRI_TBSS_OD_Body_of_corpus_callosum	Mean OD in body of corpus callosum on FA skeleton
25396	IDP_dMRI_TBSS_OD_Splenium_of_corpus_callosum	Mean OD in splenium of corpus callosum on FA skeleton
25397	IDP_dMRI_TBSS_OD_Fornix	Mean OD in fornix on FA skeleton
25398	IDP_dMRI_TBSS_OD_Corticospinal_tract_R	Mean OD in corticospinal tract on FA skeleton (right)
25399	IDP_dMRI_TBSS_OD_Corticospinal_tract_L	Mean OD in corticospinal tract on FA skeleton (left)
25400	IDP_dMRI_TBSS_OD_Medial_lemniscus_R	Mean OD in medial lemniscus on FA skeleton (right)
25401	IDP_dMRI_TBSS_OD_Medial_lemniscus_L	Mean OD in medial lemniscus on FA skeleton (left)
25402	IDP_dMRI_TBSS_OD_Inferior_cerebellar_peduncle_R	Mean OD in inferior cerebellar peduncle on FA skeleton (right)
25403	IDP_dMRI_TBSS_OD_Inferior_cerebellar_peduncle_L	Mean OD in inferior cerebellar peduncle on FA skeleton (left)
25404	IDP_dMRI_TBSS_OD_Superior_cerebellar_peduncle_R	Mean OD in superior cerebellar peduncle on FA skeleton (right)
25405	IDP_dMRI_TBSS_OD_Superior_cerebellar_peduncle_L	Mean OD in superior cerebellar peduncle on FA skeleton (left)
25406	IDP_dMRI_TBSS_OD_Cerebral_peduncle_R	Mean OD in cerebral peduncle on FA skeleton (right)
25407	IDP_dMRI_TBSS_OD_Cerebral_peduncle_L	Mean OD in cerebral peduncle on FA skeleton (left)
25408	IDP_dMRI_TBSS_OD_Anterior_limb_of_internal_capsule_R	Mean OD in anterior limb of internal capsule on FA skeleton (right)
25409	IDP_dMRI_TBSS_OD_Anterior_limb_of_internal_capsule_L	Mean OD in anterior limb of internal capsule on FA skeleton (left)
25410	IDP_dMRI_TBSS_OD_Posterior_limb_of_internal_capsule_R	Mean OD in posterior limb of internal capsule on FA skeleton (right)
25411	IDP_dMRI_TBSS_OD_Posterior_limb_of_internal_capsule_L	Mean OD in posterior limb of internal capsule on FA skeleton (left)
25412	IDP_dMRI_TBSS_OD_Retrolenticular_part_of_internal_capsule_R	Mean OD in retrolenticular part of internal capsule on FA skeleton (right)
25413	IDP_dMRI_TBSS_OD_Retrolenticular_part_of_internal_capsule_L	Mean OD in retrolenticular part of internal capsule on FA skeleton (left)
25414	IDP_dMRI_TBSS_OD_Anterior_corona_radiata_R	Mean OD in anterior corona radiata on FA skeleton (right)
25415	IDP_dMRI_TBSS_OD_Anterior_corona_radiata_L	Mean OD in anterior corona radiata on FA skeleton (left)
25416	IDP_dMRI_TBSS_OD_Superior_corona_radiata_R	Mean OD in superior corona radiata on FA skeleton (right)
25417	IDP_dMRI_TBSS_OD_Superior_corona_radiata_L	Mean OD in superior corona radiata on FA skeleton (left)
25418	IDP_dMRI_TBSS_OD_Posterior_corona_radiata_R	Mean OD in posterior corona radiata on FA skeleton (right)
25419	IDP_dMRI_TBSS_OD_Posterior_corona_radiata_L	Mean OD in posterior corona radiata on FA skeleton (left)
25420	IDP_dMRI_TBSS_OD_Posterior_thalamic_radiation_R	Mean OD in posterior thalamic radiation on FA skeleton (right)
25421	IDP_dMRI_TBSS_OD_Posterior_thalamic_radiation_L	Mean OD in posterior thalamic radiation on FA skeleton (left)
25422	IDP_dMRI_TBSS_OD_Sagittal_stratum_R	Mean OD in sagittal stratum on FA skeleton (right)
25423	IDP_dMRI_TBSS_OD_Sagittal_stratum_L	Mean OD in sagittal stratum on FA skeleton (left)
25424	IDP_dMRI_TBSS_OD_External_capsule_R	Mean OD in external capsule on FA skeleton (right)
25425	IDP_dMRI_TBSS_OD_External_capsule_L	Mean OD in external capsule on FA skeleton (left)
25426	IDP_dMRI_TBSS_OD_Cingulum_cingulate_gyrus_R	Mean OD in cingulum cingulate gyrus on FA skeleton (right)
25427	IDP_dMRI_TBSS_OD_Cingulum_cingulate_gyrus_L	Mean OD in cingulum cingulate gyrus on FA skeleton (left)
25428	IDP_dMRI_TBSS_OD_Cingulum_hippocampus_R	Mean OD in cingulum hippocampus on FA skeleton (right)
25429	IDP_dMRI_TBSS_OD_Cingulum_hippocampus_L	Mean OD in cingulum hippocampus on FA skeleton (left)
25430	IDP_dMRI_TBSS_OD_Fornix_cres+Stria_terminalis_R	Mean OD in fornix cres+stria terminalis on FA skeleton (right)
25431	IDP_dMRI_TBSS_OD_Fornix_cres+Stria_terminalis_L	Mean OD in fornix cres+stria terminalis on FA skeleton (left)
25432	IDP_dMRI_TBSS_OD_Superior_longitudinal_fasciculus_R	Mean OD in superior longitudinal fasciculus on FA skeleton (right)
25433	IDP_dMRI_TBSS_OD_Superior_longitudinal_fasciculus_L	Mean OD in superior longitudinal fasciculus on FA skeleton (left)
25434	IDP_dMRI_TBSS_OD_Superior_fronto-occipital_fasciculus_R	Mean OD in superior fronto-occipital fasciculus on FA skeleton (right)
25435	IDP_dMRI_TBSS_OD_Superior_fronto-occipital_fasciculus_L	Mean OD in superior fronto-occipital fasciculus on FA skeleton (left)
25436	IDP_dMRI_TBSS_OD_Uncinate_fasciculus_R	Mean OD in uncinate fasciculus on FA skeleton (right)
25437	IDP_dMRI_TBSS_OD_Uncinate_fasciculus_L	Mean OD in uncinate fasciculus on FA skeleton (left)
25438	IDP_dMRI_TBSS_OD_Tapetum_R	Mean OD in tapetum on FA skeleton (right)
25439	IDP_dMRI_TBSS_OD_Tapetum_L	Mean OD in tapetum on FA skeleton (left)
25440	IDP_dMRI_TBSS_ISOVF_Middle_cerebellar_peduncle	Mean ISOVF in middle cerebellar peduncle on FA skeleton
25441	IDP_dMRI_TBSS_ISOVF_Pontine_crossing_tract	Mean ISOVF in pontine crossing tract on FA skeleton
25442	IDP_dMRI_TBSS_ISOVF_Genu_of_corpus_callosum	Mean ISOVF in genu of corpus callosum on FA skeleton
25443	IDP_dMRI_TBSS_ISOVF_Body_of_corpus_callosum	Mean ISOVF in body of corpus callosum on FA skeleton
25444	IDP_dMRI_TBSS_ISOVF_Splenium_of_corpus_callosum	Mean ISOVF in splenium of corpus callosum on FA skeleton
25445	IDP_dMRI_TBSS_ISOVF_Fornix	Mean ISOVF in fornix on FA skeleton
25446	IDP_dMRI_TBSS_ISOVF_Corticospinal_tract_R	Mean ISOVF in corticospinal tract on FA skeleton (right)
25447	IDP_dMRI_TBSS_ISOVF_Corticospinal_tract_L	Mean ISOVF in corticospinal tract on FA skeleton (left)
25448	IDP_dMRI_TBSS_ISOVF_Medial_lemniscus_R	Mean ISOVF in medial lemniscus on FA skeleton (right)
25449	IDP_dMRI_TBSS_ISOVF_Medial_lemniscus_L	Mean ISOVF in medial lemniscus on FA skeleton (left)
25450	IDP_dMRI_TBSS_ISOVF_Inferior_cerebellar_peduncle_R	Mean ISOVF in inferior cerebellar peduncle on FA skeleton (right)
25451	IDP_dMRI_TBSS_ISOVF_Inferior_cerebellar_peduncle_L	Mean ISOVF in inferior cerebellar peduncle on FA skeleton (left)
25452	IDP_dMRI_TBSS_ISOVF_Superior_cerebellar_peduncle_R	Mean ISOVF in superior cerebellar peduncle on FA skeleton (right)
25453	IDP_dMRI_TBSS_ISOVF_Superior_cerebellar_peduncle_L	Mean ISOVF in superior cerebellar peduncle on FA skeleton (left)
25454	IDP_dMRI_TBSS_ISOVF_Cerebral_peduncle_R	Mean ISOVF in cerebral peduncle on FA skeleton (right)
25455	IDP_dMRI_TBSS_ISOVF_Cerebral_peduncle_L	Mean ISOVF in cerebral peduncle on FA skeleton (left)
25456	IDP_dMRI_TBSS_ISOVF_Anterior_limb_of_internal_capsule_R	Mean ISOVF in anterior limb of internal capsule on FA skeleton (right)
25457	IDP_dMRI_TBSS_ISOVF_Anterior_limb_of_internal_capsule_L	Mean ISOVF in anterior limb of internal capsule on FA skeleton (left)
25458	IDP_dMRI_TBSS_ISOVF_Posterior_limb_of_internal_capsule_R	Mean ISOVF in posterior limb of internal capsule on FA skeleton (right)
25459	IDP_dMRI_TBSS_ISOVF_Posterior_limb_of_internal_capsule_L	Mean ISOVF in posterior limb of internal capsule on FA skeleton (left)
25460	IDP_dMRI_TBSS_ISOVF_Retrolenticular_part_of_internal_capsule_R	Mean ISOVF in retrolenticular part of internal capsule on FA skeleton (right)
25461	IDP_dMRI_TBSS_ISOVF_Retrolenticular_part_of_internal_capsule_L	Mean ISOVF in retrolenticular part of internal capsule on FA skeleton (left)
25462	IDP_dMRI_TBSS_ISOVF_Anterior_corona_radiata_R	Mean ISOVF in anterior corona radiata on FA skeleton (right)
25463	IDP_dMRI_TBSS_ISOVF_Anterior_corona_radiata_L	Mean ISOVF in anterior corona radiata on FA skeleton (left)
25464	IDP_dMRI_TBSS_ISOVF_Superior_corona_radiata_R	Mean ISOVF in superior corona radiata on FA skeleton (right)
25465	IDP_dMRI_TBSS_ISOVF_Superior_corona_radiata_L	Mean ISOVF in superior corona radiata on FA skeleton (left)
25466	IDP_dMRI_TBSS_ISOVF_Posterior_corona_radiata_R	Mean ISOVF in posterior corona radiata on FA skeleton (right)
25467	IDP_dMRI_TBSS_ISOVF_Posterior_corona_radiata_L	Mean ISOVF in posterior corona radiata on FA skeleton (left)
25468	IDP_dMRI_TBSS_ISOVF_Posterior_thalamic_radiation_R	Mean ISOVF in posterior thalamic radiation on FA skeleton (right)
25469	IDP_dMRI_TBSS_ISOVF_Posterior_thalamic_radiation_L	Mean ISOVF in posterior thalamic radiation on FA skeleton (left)
25470	IDP_dMRI_TBSS_ISOVF_Sagittal_stratum_R	Mean ISOVF in sagittal stratum on FA skeleton (right)
25471	IDP_dMRI_TBSS_ISOVF_Sagittal_stratum_L	Mean ISOVF in sagittal stratum on FA skeleton (left)
25472	IDP_dMRI_TBSS_ISOVF_External_capsule_R	Mean ISOVF in external capsule on FA skeleton (right)
25473	IDP_dMRI_TBSS_ISOVF_External_capsule_L	Mean ISOVF in external capsule on FA skeleton (left)
25474	IDP_dMRI_TBSS_ISOVF_Cingulum_cingulate_gyrus_R	Mean ISOVF in cingulum cingulate gyrus on FA skeleton (right)
25475	IDP_dMRI_TBSS_ISOVF_Cingulum_cingulate_gyrus_L	Mean ISOVF in cingulum cingulate gyrus on FA skeleton (left)
25476	IDP_dMRI_TBSS_ISOVF_Cingulum_hippocampus_R	Mean ISOVF in cingulum hippocampus on FA skeleton (right)
25477	IDP_dMRI_TBSS_ISOVF_Cingulum_hippocampus_L	Mean ISOVF in cingulum hippocampus on FA skeleton (left)
25478	IDP_dMRI_TBSS_ISOVF_Fornix_cres+Stria_terminalis_R	Mean ISOVF in fornix cres+stria terminalis on FA skeleton (right)
25479	IDP_dMRI_TBSS_ISOVF_Fornix_cres+Stria_terminalis_L	Mean ISOVF in fornix cres+stria terminalis on FA skeleton (left)
25480	IDP_dMRI_TBSS_ISOVF_Superior_longitudinal_fasciculus_R	Mean ISOVF in superior longitudinal fasciculus on FA skeleton (right)
25481	IDP_dMRI_TBSS_ISOVF_Superior_longitudinal_fasciculus_L	Mean ISOVF in superior longitudinal fasciculus on FA skeleton (left)
25482	IDP_dMRI_TBSS_ISOVF_Superior_fronto-occipital_fasciculus_R	Mean ISOVF in superior fronto-occipital fasciculus on FA skeleton (right)
25483	IDP_dMRI_TBSS_ISOVF_Superior_fronto-occipital_fasciculus_L	Mean ISOVF in superior fronto-occipital fasciculus on FA skeleton (left)
25484	IDP_dMRI_TBSS_ISOVF_Uncinate_fasciculus_R	Mean ISOVF in uncinate fasciculus on FA skeleton (right)
25485	IDP_dMRI_TBSS_ISOVF_Uncinate_fasciculus_L	Mean ISOVF in uncinate fasciculus on FA skeleton (left)
25486	IDP_dMRI_TBSS_ISOVF_Tapetum_R	Mean ISOVF in tapetum on FA skeleton (right)
25487	IDP_dMRI_TBSS_ISOVF_Tapetum_L	Mean ISOVF in tapetum on FA skeleton (left)
25488	IDP_dMRI_ProbtrackX_FA_ar_l	Weighted-mean FA in tract acoustic radiation (left)
25489	IDP_dMRI_ProbtrackX_FA_ar_r	Weighted-mean FA in tract acoustic radiation (right)
25490	IDP_dMRI_ProbtrackX_FA_atr_l	Weighted-mean FA in tract anterior thalamic radiation (left)
25491	IDP_dMRI_ProbtrackX_FA_atr_r	Weighted-mean FA in tract anterior thalamic radiation (right)
25492	IDP_dMRI_ProbtrackX_FA_cgc_l	Weighted-mean FA in tract cingulate gyrus part of cingulum (left)
25493	IDP_dMRI_ProbtrackX_FA_cgc_r	Weighted-mean FA in tract cingulate gyrus part of cingulum (right)
25494	IDP_dMRI_ProbtrackX_FA_cgh_l	Weighted-mean FA in tract parahippocampal part of cingulum (left)
25495	IDP_dMRI_ProbtrackX_FA_cgh_r	Weighted-mean FA in tract parahippocampal part of cingulum (right)
25496	IDP_dMRI_ProbtrackX_FA_cst_l	Weighted-mean FA in tract corticospinal tract (left)
25497	IDP_dMRI_ProbtrackX_FA_cst_r	Weighted-mean FA in tract corticospinal tract (right)
25498	IDP_dMRI_ProbtrackX_FA_fma	Weighted-mean FA in tract forceps major
25499	IDP_dMRI_ProbtrackX_FA_fmi	Weighted-mean FA in tract forceps minor
25500	IDP_dMRI_ProbtrackX_FA_ifo_l	Weighted-mean FA in tract inferior fronto-occipital fasciculus (left)
25501	IDP_dMRI_ProbtrackX_FA_ifo_r	Weighted-mean FA in tract inferior fronto-occipital fasciculus (right)
25502	IDP_dMRI_ProbtrackX_FA_ilf_l	Weighted-mean FA in tract inferior longitudinal fasciculus (left)
25503	IDP_dMRI_ProbtrackX_FA_ilf_r	Weighted-mean FA in tract inferior longitudinal fasciculus (right)
25504	IDP_dMRI_ProbtrackX_FA_mcp	Weighted-mean FA in tract middle cerebellar peduncle
25505	IDP_dMRI_ProbtrackX_FA_ml_l	Weighted-mean FA in tract medial lemniscus (left)
25506	IDP_dMRI_ProbtrackX_FA_ml_r	Weighted-mean FA in tract medial lemniscus (right)
25507	IDP_dMRI_ProbtrackX_FA_ptr_l	Weighted-mean FA in tract posterior thalamic radiation (left)
25508	IDP_dMRI_ProbtrackX_FA_ptr_r	Weighted-mean FA in tract posterior thalamic radiation (right)
25509	IDP_dMRI_ProbtrackX_FA_slf_l	Weighted-mean FA in tract superior longitudinal fasciculus (left)
25510	IDP_dMRI_ProbtrackX_FA_slf_r	Weighted-mean FA in tract superior longitudinal fasciculus (right)
25511	IDP_dMRI_ProbtrackX_FA_str_l	Weighted-mean FA in tract superior thalamic radiation (left)
25512	IDP_dMRI_ProbtrackX_FA_str_r	Weighted-mean FA in tract superior thalamic radiation (right)
25513	IDP_dMRI_ProbtrackX_FA_unc_l	Weighted-mean FA in tract uncinate fasciculus (left)
25514	IDP_dMRI_ProbtrackX_FA_unc_r	Weighted-mean FA in tract uncinate fasciculus (right)
25515	IDP_dMRI_ProbtrackX_MD_ar_l	Weighted-mean MD in tract acoustic radiation (left)
25516	IDP_dMRI_ProbtrackX_MD_ar_r	Weighted-mean MD in tract acoustic radiation (right)
25517	IDP_dMRI_ProbtrackX_MD_atr_l	Weighted-mean MD in tract anterior thalamic radiation (left)
25518	IDP_dMRI_ProbtrackX_MD_atr_r	Weighted-mean MD in tract anterior thalamic radiation (right)
25519	IDP_dMRI_ProbtrackX_MD_cgc_l	Weighted-mean MD in tract cingulate gyrus part of cingulum (left)
25520	IDP_dMRI_ProbtrackX_MD_cgc_r	Weighted-mean MD in tract cingulate gyrus part of cingulum (right)
25521	IDP_dMRI_ProbtrackX_MD_cgh_l	Weighted-mean MD in tract parahippocampal part of cingulum (left)
25522	IDP_dMRI_ProbtrackX_MD_cgh_r	Weighted-mean MD in tract parahippocampal part of cingulum (right)
25523	IDP_dMRI_ProbtrackX_MD_cst_l	Weighted-mean MD in tract corticospinal tract (left)
25524	IDP_dMRI_ProbtrackX_MD_cst_r	Weighted-mean MD in tract corticospinal tract (right)
25525	IDP_dMRI_ProbtrackX_MD_fma	Weighted-mean MD in tract forceps major
25526	IDP_dMRI_ProbtrackX_MD_fmi	Weighted-mean MD in tract forceps minor
25527	IDP_dMRI_ProbtrackX_MD_ifo_l	Weighted-mean MD in tract inferior fronto-occipital fasciculus (left)
25528	IDP_dMRI_ProbtrackX_MD_ifo_r	Weighted-mean MD in tract inferior fronto-occipital fasciculus (right)
25529	IDP_dMRI_ProbtrackX_MD_ilf_l	Weighted-mean MD in tract inferior longitudinal fasciculus (left)
25530	IDP_dMRI_ProbtrackX_MD_ilf_r	Weighted-mean MD in tract inferior longitudinal fasciculus (right)
25531	IDP_dMRI_ProbtrackX_MD_mcp	Weighted-mean MD in tract middle cerebellar peduncle
25532	IDP_dMRI_ProbtrackX_MD_ml_l	Weighted-mean MD in tract medial lemniscus (left)
25533	IDP_dMRI_ProbtrackX_MD_ml_r	Weighted-mean MD in tract medial lemniscus (right)
25534	IDP_dMRI_ProbtrackX_MD_ptr_l	Weighted-mean MD in tract posterior thalamic radiation (left)
25535	IDP_dMRI_ProbtrackX_MD_ptr_r	Weighted-mean MD in tract posterior thalamic radiation (right)
25536	IDP_dMRI_ProbtrackX_MD_slf_l	Weighted-mean MD in tract superior longitudinal fasciculus (left)
25537	IDP_dMRI_ProbtrackX_MD_slf_r	Weighted-mean MD in tract superior longitudinal fasciculus (right)
25538	IDP_dMRI_ProbtrackX_MD_str_l	Weighted-mean MD in tract superior thalamic radiation (left)
25539	IDP_dMRI_ProbtrackX_MD_str_r	Weighted-mean MD in tract superior thalamic radiation (right)
25540	IDP_dMRI_ProbtrackX_MD_unc_l	Weighted-mean MD in tract uncinate fasciculus (left)
25541	IDP_dMRI_ProbtrackX_MD_unc_r	Weighted-mean MD in tract uncinate fasciculus (right)
25542	IDP_dMRI_ProbtrackX_MO_ar_l	Weighted-mean MO in tract acoustic radiation (left)
25543	IDP_dMRI_ProbtrackX_MO_ar_r	Weighted-mean MO in tract acoustic radiation (right)
25544	IDP_dMRI_ProbtrackX_MO_atr_l	Weighted-mean MO in tract anterior thalamic radiation (left)
25545	IDP_dMRI_ProbtrackX_MO_atr_r	Weighted-mean MO in tract anterior thalamic radiation (right)
25546	IDP_dMRI_ProbtrackX_MO_cgc_l	Weighted-mean MO in tract cingulate gyrus part of cingulum (left)
25547	IDP_dMRI_ProbtrackX_MO_cgc_r	Weighted-mean MO in tract cingulate gyrus part of cingulum (right)
25548	IDP_dMRI_ProbtrackX_MO_cgh_l	Weighted-mean MO in tract parahippocampal part of cingulum (left)
25549	IDP_dMRI_ProbtrackX_MO_cgh_r	Weighted-mean MO in tract parahippocampal part of cingulum (right)
25550	IDP_dMRI_ProbtrackX_MO_cst_l	Weighted-mean MO in tract corticospinal tract (left)
25551	IDP_dMRI_ProbtrackX_MO_cst_r	Weighted-mean MO in tract corticospinal tract (right)
25552	IDP_dMRI_ProbtrackX_MO_fma	Weighted-mean MO in tract forceps major
25553	IDP_dMRI_ProbtrackX_MO_fmi	Weighted-mean MO in tract forceps minor
25554	IDP_dMRI_ProbtrackX_MO_ifo_l	Weighted-mean MO in tract inferior fronto-occipital fasciculus (left)
25555	IDP_dMRI_ProbtrackX_MO_ifo_r	Weighted-mean MO in tract inferior fronto-occipital fasciculus (right)
25556	IDP_dMRI_ProbtrackX_MO_ilf_l	Weighted-mean MO in tract inferior longitudinal fasciculus (left)
25557	IDP_dMRI_ProbtrackX_MO_ilf_r	Weighted-mean MO in tract inferior longitudinal fasciculus (right)
25558	IDP_dMRI_ProbtrackX_MO_mcp	Weighted-mean MO in tract middle cerebellar peduncle
25559	IDP_dMRI_ProbtrackX_MO_ml_l	Weighted-mean MO in tract medial lemniscus (left)
25560	IDP_dMRI_ProbtrackX_MO_ml_r	Weighted-mean MO in tract medial lemniscus (right)
25561	IDP_dMRI_ProbtrackX_MO_ptr_l	Weighted-mean MO in tract posterior thalamic radiation (left)
25562	IDP_dMRI_ProbtrackX_MO_ptr_r	Weighted-mean MO in tract posterior thalamic radiation (right)
25563	IDP_dMRI_ProbtrackX_MO_slf_l	Weighted-mean MO in tract superior longitudinal fasciculus (left)
25564	IDP_dMRI_ProbtrackX_MO_slf_r	Weighted-mean MO in tract superior longitudinal fasciculus (right)
25565	IDP_dMRI_ProbtrackX_MO_str_l	Weighted-mean MO in tract superior thalamic radiation (left)
25566	IDP_dMRI_ProbtrackX_MO_str_r	Weighted-mean MO in tract superior thalamic radiation (right)
25567	IDP_dMRI_ProbtrackX_MO_unc_l	Weighted-mean MO in tract uncinate fasciculus (left)
25568	IDP_dMRI_ProbtrackX_MO_unc_r	Weighted-mean MO in tract uncinate fasciculus (right)
25569	IDP_dMRI_ProbtrackX_L1_ar_l	Weighted-mean L1 in tract acoustic radiation (left)
25570	IDP_dMRI_ProbtrackX_L1_ar_r	Weighted-mean L1 in tract acoustic radiation (right)
25571	IDP_dMRI_ProbtrackX_L1_atr_l	Weighted-mean L1 in tract anterior thalamic radiation (left)
25572	IDP_dMRI_ProbtrackX_L1_atr_r	Weighted-mean L1 in tract anterior thalamic radiation (right)
25573	IDP_dMRI_ProbtrackX_L1_cgc_l	Weighted-mean L1 in tract cingulate gyrus part of cingulum (left)
25574	IDP_dMRI_ProbtrackX_L1_cgc_r	Weighted-mean L1 in tract cingulate gyrus part of cingulum (right)
25575	IDP_dMRI_ProbtrackX_L1_cgh_l	Weighted-mean L1 in tract parahippocampal part of cingulum (left)
25576	IDP_dMRI_ProbtrackX_L1_cgh_r	Weighted-mean L1 in tract parahippocampal part of cingulum (right)
25577	IDP_dMRI_ProbtrackX_L1_cst_l	Weighted-mean L1 in tract corticospinal tract (left)
25578	IDP_dMRI_ProbtrackX_L1_cst_r	Weighted-mean L1 in tract corticospinal tract (right)
25579	IDP_dMRI_ProbtrackX_L1_fma	Weighted-mean L1 in tract forceps major
25580	IDP_dMRI_ProbtrackX_L1_fmi	Weighted-mean L1 in tract forceps minor
25581	IDP_dMRI_ProbtrackX_L1_ifo_l	Weighted-mean L1 in tract inferior fronto-occipital fasciculus (left)
25582	IDP_dMRI_ProbtrackX_L1_ifo_r	Weighted-mean L1 in tract inferior fronto-occipital fasciculus (right)
25583	IDP_dMRI_ProbtrackX_L1_ilf_l	Weighted-mean L1 in tract inferior longitudinal fasciculus (left)
25584	IDP_dMRI_ProbtrackX_L1_ilf_r	Weighted-mean L1 in tract inferior longitudinal fasciculus (right)
25585	IDP_dMRI_ProbtrackX_L1_mcp	Weighted-mean L1 in tract middle cerebellar peduncle
25586	IDP_dMRI_ProbtrackX_L1_ml_l	Weighted-mean L1 in tract medial lemniscus (left)
25587	IDP_dMRI_ProbtrackX_L1_ml_r	Weighted-mean L1 in tract medial lemniscus (right)
25588	IDP_dMRI_ProbtrackX_L1_ptr_l	Weighted-mean L1 in tract posterior thalamic radiation (left)
25589	IDP_dMRI_ProbtrackX_L1_ptr_r	Weighted-mean L1 in tract posterior thalamic radiation (right)
25590	IDP_dMRI_ProbtrackX_L1_slf_l	Weighted-mean L1 in tract superior longitudinal fasciculus (left)
25591	IDP_dMRI_ProbtrackX_L1_slf_r	Weighted-mean L1 in tract superior longitudinal fasciculus (right)
25592	IDP_dMRI_ProbtrackX_L1_str_l	Weighted-mean L1 in tract superior thalamic radiation (left)
25593	IDP_dMRI_ProbtrackX_L1_str_r	Weighted-mean L1 in tract superior thalamic radiation (right)
25594	IDP_dMRI_ProbtrackX_L1_unc_l	Weighted-mean L1 in tract uncinate fasciculus (left)
25595	IDP_dMRI_ProbtrackX_L1_unc_r	Weighted-mean L1 in tract uncinate fasciculus (right)
25596	IDP_dMRI_ProbtrackX_L2_ar_l	Weighted-mean L2 in tract acoustic radiation (left)
25597	IDP_dMRI_ProbtrackX_L2_ar_r	Weighted-mean L2 in tract acoustic radiation (right)
25598	IDP_dMRI_ProbtrackX_L2_atr_l	Weighted-mean L2 in tract anterior thalamic radiation (left)
25599	IDP_dMRI_ProbtrackX_L2_atr_r	Weighted-mean L2 in tract anterior thalamic radiation (right)
25600	IDP_dMRI_ProbtrackX_L2_cgc_l	Weighted-mean L2 in tract cingulate gyrus part of cingulum (left)
25601	IDP_dMRI_ProbtrackX_L2_cgc_r	Weighted-mean L2 in tract cingulate gyrus part of cingulum (right)
25602	IDP_dMRI_ProbtrackX_L2_cgh_l	Weighted-mean L2 in tract parahippocampal part of cingulum (left)
25603	IDP_dMRI_ProbtrackX_L2_cgh_r	Weighted-mean L2 in tract parahippocampal part of cingulum (right)
25604	IDP_dMRI_ProbtrackX_L2_cst_l	Weighted-mean L2 in tract corticospinal tract (left)
25605	IDP_dMRI_ProbtrackX_L2_cst_r	Weighted-mean L2 in tract corticospinal tract (right)
25606	IDP_dMRI_ProbtrackX_L2_fma	Weighted-mean L2 in tract forceps major
25607	IDP_dMRI_ProbtrackX_L2_fmi	Weighted-mean L2 in tract forceps minor
25608	IDP_dMRI_ProbtrackX_L2_ifo_l	Weighted-mean L2 in tract inferior fronto-occipital fasciculus (left)
25609	IDP_dMRI_ProbtrackX_L2_ifo_r	Weighted-mean L2 in tract inferior fronto-occipital fasciculus (right)
25610	IDP_dMRI_ProbtrackX_L2_ilf_l	Weighted-mean L2 in tract inferior longitudinal fasciculus (left)
25611	IDP_dMRI_ProbtrackX_L2_ilf_r	Weighted-mean L2 in tract inferior longitudinal fasciculus (right)
25612	IDP_dMRI_ProbtrackX_L2_mcp	Weighted-mean L2 in tract middle cerebellar peduncle
25613	IDP_dMRI_ProbtrackX_L2_ml_l	Weighted-mean L2 in tract medial lemniscus (left)
25614	IDP_dMRI_ProbtrackX_L2_ml_r	Weighted-mean L2 in tract medial lemniscus (right)
25615	IDP_dMRI_ProbtrackX_L2_ptr_l	Weighted-mean L2 in tract posterior thalamic radiation (left)
25616	IDP_dMRI_ProbtrackX_L2_ptr_r	Weighted-mean L2 in tract posterior thalamic radiation (right)
25617	IDP_dMRI_ProbtrackX_L2_slf_l	Weighted-mean L2 in tract superior longitudinal fasciculus (left)
25618	IDP_dMRI_ProbtrackX_L2_slf_r	Weighted-mean L2 in tract superior longitudinal fasciculus (right)
25619	IDP_dMRI_ProbtrackX_L2_str_l	Weighted-mean L2 in tract superior thalamic radiation (left)
25620	IDP_dMRI_ProbtrackX_L2_str_r	Weighted-mean L2 in tract superior thalamic radiation (right)
25621	IDP_dMRI_ProbtrackX_L2_unc_l	Weighted-mean L2 in tract uncinate fasciculus (left)
25622	IDP_dMRI_ProbtrackX_L2_unc_r	Weighted-mean L2 in tract uncinate fasciculus (right)
25623	IDP_dMRI_ProbtrackX_L3_ar_l	Weighted-mean L3 in tract acoustic radiation (left)
25624	IDP_dMRI_ProbtrackX_L3_ar_r	Weighted-mean L3 in tract acoustic radiation (right)
25625	IDP_dMRI_ProbtrackX_L3_atr_l	Weighted-mean L3 in tract anterior thalamic radiation (left)
25626	IDP_dMRI_ProbtrackX_L3_atr_r	Weighted-mean L3 in tract anterior thalamic radiation (right)
25627	IDP_dMRI_ProbtrackX_L3_cgc_l	Weighted-mean L3 in tract cingulate gyrus part of cingulum (left)
25628	IDP_dMRI_ProbtrackX_L3_cgc_r	Weighted-mean L3 in tract cingulate gyrus part of cingulum (right)
25629	IDP_dMRI_ProbtrackX_L3_cgh_l	Weighted-mean L3 in tract parahippocampal part of cingulum (left)
25630	IDP_dMRI_ProbtrackX_L3_cgh_r	Weighted-mean L3 in tract parahippocampal part of cingulum (right)
25631	IDP_dMRI_ProbtrackX_L3_cst_l	Weighted-mean L3 in tract corticospinal tract (left)
25632	IDP_dMRI_ProbtrackX_L3_cst_r	Weighted-mean L3 in tract corticospinal tract (right)
25633	IDP_dMRI_ProbtrackX_L3_fma	Weighted-mean L3 in tract forceps major
25634	IDP_dMRI_ProbtrackX_L3_fmi	Weighted-mean L3 in tract forceps minor
25635	IDP_dMRI_ProbtrackX_L3_ifo_l	Weighted-mean L3 in tract inferior fronto-occipital fasciculus (left)
25636	IDP_dMRI_ProbtrackX_L3_ifo_r	Weighted-mean L3 in tract inferior fronto-occipital fasciculus (right)
25637	IDP_dMRI_ProbtrackX_L3_ilf_l	Weighted-mean L3 in tract inferior longitudinal fasciculus (left)
25638	IDP_dMRI_ProbtrackX_L3_ilf_r	Weighted-mean L3 in tract inferior longitudinal fasciculus (right)
25639	IDP_dMRI_ProbtrackX_L3_mcp	Weighted-mean L3 in tract middle cerebellar peduncle
25640	IDP_dMRI_ProbtrackX_L3_ml_l	Weighted-mean L3 in tract medial lemniscus (left)
25641	IDP_dMRI_ProbtrackX_L3_ml_r	Weighted-mean L3 in tract medial lemniscus (right)
25642	IDP_dMRI_ProbtrackX_L3_ptr_l	Weighted-mean L3 in tract posterior thalamic radiation (left)
25643	IDP_dMRI_ProbtrackX_L3_ptr_r	Weighted-mean L3 in tract posterior thalamic radiation (right)
25644	IDP_dMRI_ProbtrackX_L3_slf_l	Weighted-mean L3 in tract superior longitudinal fasciculus (left)
25645	IDP_dMRI_ProbtrackX_L3_slf_r	Weighted-mean L3 in tract superior longitudinal fasciculus (right)
25646	IDP_dMRI_ProbtrackX_L3_str_l	Weighted-mean L3 in tract superior thalamic radiation (left)
25647	IDP_dMRI_ProbtrackX_L3_str_r	Weighted-mean L3 in tract superior thalamic radiation (right)
25648	IDP_dMRI_ProbtrackX_L3_unc_l	Weighted-mean L3 in tract uncinate fasciculus (left)
25649	IDP_dMRI_ProbtrackX_L3_unc_r	Weighted-mean L3 in tract uncinate fasciculus (right)
25650	IDP_dMRI_ProbtrackX_ICVF_ar_l	Weighted-mean ICVF in tract acoustic radiation (left)
25651	IDP_dMRI_ProbtrackX_ICVF_ar_r	Weighted-mean ICVF in tract acoustic radiation (right)
25652	IDP_dMRI_ProbtrackX_ICVF_atr_l	Weighted-mean ICVF in tract anterior thalamic radiation (left)
25653	IDP_dMRI_ProbtrackX_ICVF_atr_r	Weighted-mean ICVF in tract anterior thalamic radiation (right)
25654	IDP_dMRI_ProbtrackX_ICVF_cgc_l	Weighted-mean ICVF in tract cingulate gyrus part of cingulum (left)
25655	IDP_dMRI_ProbtrackX_ICVF_cgc_r	Weighted-mean ICVF in tract cingulate gyrus part of cingulum (right)
25656	IDP_dMRI_ProbtrackX_ICVF_cgh_l	Weighted-mean ICVF in tract parahippocampal part of cingulum (left)
25657	IDP_dMRI_ProbtrackX_ICVF_cgh_r	Weighted-mean ICVF in tract parahippocampal part of cingulum (right)
25658	IDP_dMRI_ProbtrackX_ICVF_cst_l	Weighted-mean ICVF in tract corticospinal tract (left)
25659	IDP_dMRI_ProbtrackX_ICVF_cst_r	Weighted-mean ICVF in tract corticospinal tract (right)
25660	IDP_dMRI_ProbtrackX_ICVF_fma	Weighted-mean ICVF in tract forceps major
25661	IDP_dMRI_ProbtrackX_ICVF_fmi	Weighted-mean ICVF in tract forceps minor
25662	IDP_dMRI_ProbtrackX_ICVF_ifo_l	Weighted-mean ICVF in tract inferior fronto-occipital fasciculus (left)
25663	IDP_dMRI_ProbtrackX_ICVF_ifo_r	Weighted-mean ICVF in tract inferior fronto-occipital fasciculus (right)
25664	IDP_dMRI_ProbtrackX_ICVF_ilf_l	Weighted-mean ICVF in tract inferior longitudinal fasciculus (left)
25665	IDP_dMRI_ProbtrackX_ICVF_ilf_r	Weighted-mean ICVF in tract inferior longitudinal fasciculus (right)
25666	IDP_dMRI_ProbtrackX_ICVF_mcp	Weighted-mean ICVF in tract middle cerebellar peduncle
25667	IDP_dMRI_ProbtrackX_ICVF_ml_l	Weighted-mean ICVF in tract medial lemniscus (left)
25668	IDP_dMRI_ProbtrackX_ICVF_ml_r	Weighted-mean ICVF in tract medial lemniscus (right)
25669	IDP_dMRI_ProbtrackX_ICVF_ptr_l	Weighted-mean ICVF in tract posterior thalamic radiation (left)
25670	IDP_dMRI_ProbtrackX_ICVF_ptr_r	Weighted-mean ICVF in tract posterior thalamic radiation (right)
25671	IDP_dMRI_ProbtrackX_ICVF_slf_l	Weighted-mean ICVF in tract superior longitudinal fasciculus (left)
25672	IDP_dMRI_ProbtrackX_ICVF_slf_r	Weighted-mean ICVF in tract superior longitudinal fasciculus (right)
25673	IDP_dMRI_ProbtrackX_ICVF_str_l	Weighted-mean ICVF in tract superior thalamic radiation (left)
25674	IDP_dMRI_ProbtrackX_ICVF_str_r	Weighted-mean ICVF in tract superior thalamic radiation (right)
25675	IDP_dMRI_ProbtrackX_ICVF_unc_l	Weighted-mean ICVF in tract uncinate fasciculus (left)
25676	IDP_dMRI_ProbtrackX_ICVF_unc_r	Weighted-mean ICVF in tract uncinate fasciculus (right)
25677	IDP_dMRI_ProbtrackX_OD_ar_l	Weighted-mean OD in tract acoustic radiation (left)
25678	IDP_dMRI_ProbtrackX_OD_ar_r	Weighted-mean OD in tract acoustic radiation (right)
25679	IDP_dMRI_ProbtrackX_OD_atr_l	Weighted-mean OD in tract anterior thalamic radiation (left)
25680	IDP_dMRI_ProbtrackX_OD_atr_r	Weighted-mean OD in tract anterior thalamic radiation (right)
25681	IDP_dMRI_ProbtrackX_OD_cgc_l	Weighted-mean OD in tract cingulate gyrus part of cingulum (left)
25682	IDP_dMRI_ProbtrackX_OD_cgc_r	Weighted-mean OD in tract cingulate gyrus part of cingulum (right)
25683	IDP_dMRI_ProbtrackX_OD_cgh_l	Weighted-mean OD in tract parahippocampal part of cingulum (left)
25684	IDP_dMRI_ProbtrackX_OD_cgh_r	Weighted-mean OD in tract parahippocampal part of cingulum (right)
25685	IDP_dMRI_ProbtrackX_OD_cst_l	Weighted-mean OD in tract corticospinal tract (left)
25686	IDP_dMRI_ProbtrackX_OD_cst_r	Weighted-mean OD in tract corticospinal tract (right)
25687	IDP_dMRI_ProbtrackX_OD_fma	Weighted-mean OD in tract forceps major
25688	IDP_dMRI_ProbtrackX_OD_fmi	Weighted-mean OD in tract forceps minor
25689	IDP_dMRI_ProbtrackX_OD_ifo_l	Weighted-mean OD in tract inferior fronto-occipital fasciculus (left)
25690	IDP_dMRI_ProbtrackX_OD_ifo_r	Weighted-mean OD in tract inferior fronto-occipital fasciculus (right)
25691	IDP_dMRI_ProbtrackX_OD_ilf_l	Weighted-mean OD in tract inferior longitudinal fasciculus (left)
25692	IDP_dMRI_ProbtrackX_OD_ilf_r	Weighted-mean OD in tract inferior longitudinal fasciculus (right)
25693	IDP_dMRI_ProbtrackX_OD_mcp	Weighted-mean OD in tract middle cerebellar peduncle
25694	IDP_dMRI_ProbtrackX_OD_ml_l	Weighted-mean OD in tract medial lemniscus (left)
25695	IDP_dMRI_ProbtrackX_OD_ml_r	Weighted-mean OD in tract medial lemniscus (right)
25696	IDP_dMRI_ProbtrackX_OD_ptr_l	Weighted-mean OD in tract posterior thalamic radiation (left)
25697	IDP_dMRI_ProbtrackX_OD_ptr_r	Weighted-mean OD in tract posterior thalamic radiation (right)
25698	IDP_dMRI_ProbtrackX_OD_slf_l	Weighted-mean OD in tract superior longitudinal fasciculus (left)
25699	IDP_dMRI_ProbtrackX_OD_slf_r	Weighted-mean OD in tract superior longitudinal fasciculus (right)
25700	IDP_dMRI_ProbtrackX_OD_str_l	Weighted-mean OD in tract superior thalamic radiation (left)
25701	IDP_dMRI_ProbtrackX_OD_str_r	Weighted-mean OD in tract superior thalamic radiation (right)
25702	IDP_dMRI_ProbtrackX_OD_unc_l	Weighted-mean OD in tract uncinate fasciculus (left)
25703	IDP_dMRI_ProbtrackX_OD_unc_r	Weighted-mean OD in tract uncinate fasciculus (right)
25704	IDP_dMRI_ProbtrackX_ISOVF_ar_l	Weighted-mean ISOVF in tract acoustic radiation (left)
25705	IDP_dMRI_ProbtrackX_ISOVF_ar_r	Weighted-mean ISOVF in tract acoustic radiation (right)
25706	IDP_dMRI_ProbtrackX_ISOVF_atr_l	Weighted-mean ISOVF in tract anterior thalamic radiation (left)
25707	IDP_dMRI_ProbtrackX_ISOVF_atr_r	Weighted-mean ISOVF in tract anterior thalamic radiation (right)
25708	IDP_dMRI_ProbtrackX_ISOVF_cgc_l	Weighted-mean ISOVF in tract cingulate gyrus part of cingulum (left)
25709	IDP_dMRI_ProbtrackX_ISOVF_cgc_r	Weighted-mean ISOVF in tract cingulate gyrus part of cingulum (right)
25710	IDP_dMRI_ProbtrackX_ISOVF_cgh_l	Weighted-mean ISOVF in tract parahippocampal part of cingulum (left)
25711	IDP_dMRI_ProbtrackX_ISOVF_cgh_r	Weighted-mean ISOVF in tract parahippocampal part of cingulum (right)
25712	IDP_dMRI_ProbtrackX_ISOVF_cst_l	Weighted-mean ISOVF in tract corticospinal tract (left)
25713	IDP_dMRI_ProbtrackX_ISOVF_cst_r	Weighted-mean ISOVF in tract corticospinal tract (right)
25714	IDP_dMRI_ProbtrackX_ISOVF_fma	Weighted-mean ISOVF in tract forceps major
25715	IDP_dMRI_ProbtrackX_ISOVF_fmi	Weighted-mean ISOVF in tract forceps minor
25716	IDP_dMRI_ProbtrackX_ISOVF_ifo_l	Weighted-mean ISOVF in tract inferior fronto-occipital fasciculus (left)
25717	IDP_dMRI_ProbtrackX_ISOVF_ifo_r	Weighted-mean ISOVF in tract inferior fronto-occipital fasciculus (right)
25718	IDP_dMRI_ProbtrackX_ISOVF_ilf_l	Weighted-mean ISOVF in tract inferior longitudinal fasciculus (left)
25719	IDP_dMRI_ProbtrackX_ISOVF_ilf_r	Weighted-mean ISOVF in tract inferior longitudinal fasciculus (right)
25720	IDP_dMRI_ProbtrackX_ISOVF_mcp	Weighted-mean ISOVF in tract middle cerebellar peduncle
25721	IDP_dMRI_ProbtrackX_ISOVF_ml_l	Weighted-mean ISOVF in tract medial lemniscus (left)
25722	IDP_dMRI_ProbtrackX_ISOVF_ml_r	Weighted-mean ISOVF in tract medial lemniscus (right)
25723	IDP_dMRI_ProbtrackX_ISOVF_ptr_l	Weighted-mean ISOVF in tract posterior thalamic radiation (left)
25724	IDP_dMRI_ProbtrackX_ISOVF_ptr_r	Weighted-mean ISOVF in tract posterior thalamic radiation (right)
25725	IDP_dMRI_ProbtrackX_ISOVF_slf_l	Weighted-mean ISOVF in tract superior longitudinal fasciculus (left)
25726	IDP_dMRI_ProbtrackX_ISOVF_slf_r	Weighted-mean ISOVF in tract superior longitudinal fasciculus (right)
25727	IDP_dMRI_ProbtrackX_ISOVF_str_l	Weighted-mean ISOVF in tract superior thalamic radiation (left)
25728	IDP_dMRI_ProbtrackX_ISOVF_str_r	Weighted-mean ISOVF in tract superior thalamic radiation (right)
25729	IDP_dMRI_ProbtrackX_ISOVF_unc_l	Weighted-mean ISOVF in tract uncinate fasciculus (left)
25730	IDP_dMRI_ProbtrackX_ISOVF_unc_r	Weighted-mean ISOVF in tract uncinate fasciculus (right)
25040	IDP_tfMRI_median_BOLD_shapes	Median BOLD effect (in group-defined mask) for shapes activation
25042	IDP_tfMRI_90th-percentile_BOLD_shapes	Median z-statistic (in group-defined mask) for shapes activation
25044	IDP_tfMRI_median_zstat_shapes	Median BOLD effect (in group-defined mask) for faces activation
25046	IDP_tfMRI_90th-percentile_zstat_shapes	Median z-statistic (in group-defined mask) for faces activation
25048	IDP_tfMRI_median_BOLD_faces	Median BOLD effect (in group-defined mask) for faces-shapes contrast
25050	IDP_tfMRI_90th-percentile_BOLD_faces	Median z-statistic (in group-defined mask) for faces-shapes contrast
25052	IDP_tfMRI_median_zstat_faces	Median BOLD effect (in group-defined amygdala activation mask) for faces-shapes contrast
25054	IDP_tfMRI_90th-percentile_zstat_faces	Median z-statistic (in group-defined amygdala activation mask) for faces-shapes contrast
25761	IDP_tfMRI_median_BOLD_faces-shapes	90th percentile of BOLD effect (in group-defined mask) for shapes activation
25762	IDP_tfMRI_90th-percentile_BOLD_faces-shapes	90th percentile of z-statistic (in group-defined mask) for shapes activation
25763	IDP_tfMRI_median_zstat_faces-shapes	90th percentile of BOLD effect (in group-defined mask) for faces activation
25764	IDP_tfMRI_90th-percentile_zstat_faces-shapes	90th percentile of z-statistic (in group-defined mask) for faces activation
25765	IDP_tfMRI_median_BOLD_faces-shapes_amygdala	90th percentile of BOLD effect (in group-defined mask) for faces-shapes contrast
25766	IDP_tfMRI_90th-percentile_BOLD_faces-shapes_amygdala	90th percentile of z-statistic (in group-defined mask) for faces-shapes contrast
25767	IDP_tfMRI_median_zstat_faces-shapes_amygdala	90th percentile of BOLD effect (in group-defined amygdala activation mask) for faces-shapes contrast
25768	IDP_tfMRI_90th-percentile_zstat_faces-shapes_amygdala	90th percentile of z-statistic (in group-defined amygdala activation mask) for faces-shapes contrast
25754	IDP_rfMRI_component_amplitudes_dimension_25	rfMRI component amplitudes, dimension 25
25755	IDP_rfMRI_component_amplitudes_dimension_100	rfMRI component amplitudes, dimension 100

## Sheet: ST2
Supplementary Table 2: The skewness for each IDP. The skewness of each IDP was calculated using raw phenotypic data.
ID	IDP	DESCRIPTION	skewness
25782	IDP_T1_FAST_ROIs_L_frontal_pole	Volume of grey matter in Frontal Pole (left)	0.480752
25783	IDP_T1_FAST_ROIs_R_frontal_pole	Volume of grey matter in Frontal Pole (right)	0.465218
25784	IDP_T1_FAST_ROIs_L_insular_cortex	Volume of grey matter in Insular Cortex (left)	0.49452
25785	IDP_T1_FAST_ROIs_R_insular_cortex	Volume of grey matter in Insular Cortex (right)	0.498174
25786	IDP_T1_FAST_ROIs_L_sup_front_gyrus	Volume of grey matter in Superior Frontal Gyrus (left)	0.420146
25787	IDP_T1_FAST_ROIs_R_sup_front_gyrus	Volume of grey matter in Superior Frontal Gyrus (right)	0.41308
25788	IDP_T1_FAST_ROIs_L_mid_front_gyrus	Volume of grey matter in Middle Frontal Gyrus (left)	0.463251
25789	IDP_T1_FAST_ROIs_R_mid_front_gyrus	Volume of grey matter in Middle Frontal Gyrus (right)	0.458787
25790	IDP_T1_FAST_ROIs_L_inf_front_gyrus_parstri	Volume of grey matter in Inferior Frontal Gyrus, pars triangularis (left)	0.506485
25791	IDP_T1_FAST_ROIs_R_inf_front_gyrus_parstri	Volume of grey matter in Inferior Frontal Gyrus, pars triangularis (right)	0.529239
25792	IDP_T1_FAST_ROIs_L_inf_front_gyrus_parsop	Volume of grey matter in Inferior Frontal Gyrus, pars opercularis (left)	0.544249
25793	IDP_T1_FAST_ROIs_R_inf_front_gyrus_parsop	Volume of grey matter in Inferior Frontal Gyrus, pars opercularis (right)	0.551423
25794	IDP_T1_FAST_ROIs_L_precentral_gyrus	Volume of grey matter in Precentral Gyrus (left)	0.410251
25795	IDP_T1_FAST_ROIs_R_precentral_gyrus	Volume of grey matter in Precentral Gyrus (right)	0.434853
25796	IDP_T1_FAST_ROIs_L_temporal_pole	Volume of grey matter in Temporal Pole (left)	0.337865
25797	IDP_T1_FAST_ROIs_R_temporal_pole	Volume of grey matter in Temporal Pole (right)	0.342095
25798	IDP_T1_FAST_ROIs_L_sup_temp_gyrus_ant	Volume of grey matter in Superior Temporal Gyrus, anterior division (left)	0.438994
25799	IDP_T1_FAST_ROIs_R_sup_temp_gyrus_ant	Volume of grey matter in Superior Temporal Gyrus, anterior division (right)	0.47003
25800	IDP_T1_FAST_ROIs_L_sup_temp_gyrus_post	Volume of grey matter in Superior Temporal Gyrus, posterior division (left)	0.473091
25801	IDP_T1_FAST_ROIs_R_sup_temp_gyrus_post	Volume of grey matter in Superior Temporal Gyrus, posterior division (right)	0.41287
25802	IDP_T1_FAST_ROIs_L_mid_temp_gyrus_ant	Volume of grey matter in Middle Temporal Gyrus, anterior division (left)	0.43662
25803	IDP_T1_FAST_ROIs_R_mid_temp_gyrus_ant	Volume of grey matter in Middle Temporal Gyrus, anterior division (right)	0.508092
25804	IDP_T1_FAST_ROIs_L_mid_temp_gyrus_post	Volume of grey matter in Middle Temporal Gyrus, posterior division (left)	0.409033
25805	IDP_T1_FAST_ROIs_R_mid_temp_gyrus_post	Volume of grey matter in Middle Temporal Gyrus, posterior division (right)	0.373546
25806	IDP_T1_FAST_ROIs_L_mid_temp_gyrus_tempocc	Volume of grey matter in Middle Temporal Gyrus, temporooccipital part (left)	0.376092
25807	IDP_T1_FAST_ROIs_R_mid_temp_gyrus_tempocc	Volume of grey matter in Middle Temporal Gyrus, temporooccipital part (right)	0.340061
25808	IDP_T1_FAST_ROIs_L_inf_temp_gyrus_ant	Volume of grey matter in Inferior Temporal Gyrus, anterior division (left)	0.518857
25809	IDP_T1_FAST_ROIs_R_inf_temp_gyrus_ant	Volume of grey matter in Inferior Temporal Gyrus, anterior division (right)	0.469694
25810	IDP_T1_FAST_ROIs_L_inf_temp_gyrus_post	Volume of grey matter in Inferior Temporal Gyrus, posterior division (left)	0.496133
25811	IDP_T1_FAST_ROIs_R_inf_temp_gyrus_post	Volume of grey matter in Inferior Temporal Gyrus, posterior division (right)	0.458803
25812	IDP_T1_FAST_ROIs_L_inf_temp_gyrus_tempocc	Volume of grey matter in Inferior Temporal Gyrus, temporooccipital part (left)	0.345511
25813	IDP_T1_FAST_ROIs_R_inf_temp_gyrus_tempocc	Volume of grey matter in Inferior Temporal Gyrus, temporooccipital part (right)	0.338843
25814	IDP_T1_FAST_ROIs_L_postcent_gyrus	Volume of grey matter in Postcentral Gyrus (left)	0.526021
25815	IDP_T1_FAST_ROIs_R_postcent_gyrus	Volume of grey matter in Postcentral Gyrus (right)	0.340367
25816	IDP_T1_FAST_ROIs_L_sup_parietal_lobule	Volume of grey matter in Superior Parietal Lobule (left)	0.399447
25817	IDP_T1_FAST_ROIs_R_sup_parietal_lobule	Volume of grey matter in Superior Parietal Lobule (right)	0.451855
25818	IDP_T1_FAST_ROIs_L_supramarg_gyrus_ant	Volume of grey matter in Supramarginal Gyrus, anterior division (left)	0.458043
25819	IDP_T1_FAST_ROIs_R_supramarg_gyrus_ant	Volume of grey matter in Supramarginal Gyrus, anterior division (right)	0.419856
25820	IDP_T1_FAST_ROIs_L_supramarg_gyrus_post	Volume of grey matter in Supramarginal Gyrus, posterior division (left)	0.40033
25821	IDP_T1_FAST_ROIs_R_supramarg_gyrus_post	Volume of grey matter in Supramarginal Gyrus, posterior division (right)	0.402187
25822	IDP_T1_FAST_ROIs_L_angular_gyrus	Volume of grey matter in Angular Gyrus (left)	0.429745
25823	IDP_T1_FAST_ROIs_R_angular_gyrus	Volume of grey matter in Angular Gyrus (right)	0.416435
25824	IDP_T1_FAST_ROIs_L_latocc_cortex_sup	Volume of grey matter in Lateral Occipital Cortex, superior division (left)	0.360132
25825	IDP_T1_FAST_ROIs_R_latocc_cortex_sup	Volume of grey matter in Lateral Occipital Cortex, superior division (right)	0.326543
25826	IDP_T1_FAST_ROIs_L_latocc_cortex_inf	Volume of grey matter in Lateral Occipital Cortex, inferior division (left)	0.360106
25827	IDP_T1_FAST_ROIs_R_latocc_cortex_inf	Volume of grey matter in Lateral Occipital Cortex, inferior division (right)	0.383203
25828	IDP_T1_FAST_ROIs_L_intracalc_cortex	Volume of grey matter in Intracalcarine Cortex (left)	0.671241
25829	IDP_T1_FAST_ROIs_R_intracalc_cortex	Volume of grey matter in Intracalcarine Cortex (right)	0.683078
25830	IDP_T1_FAST_ROIs_L_front_med_cortex	Volume of grey matter in Frontal Medial Cortex (left)	0.387424
25831	IDP_T1_FAST_ROIs_R_front_med_cortex	Volume of grey matter in Frontal Medial Cortex (right)	0.502362
25832	IDP_T1_FAST_ROIs_L_juxtapos_lobule_cortex	Volume of grey matter in Juxtapositional Lobule Cortex (formerly Supplementary Motor Cortex) (left)	0.375395
25833	IDP_T1_FAST_ROIs_R_juxtapos_lobule_cortex	Volume of grey matter in Juxtapositional Lobule Cortex (formerly Supplementary Motor Cortex) (right)	0.424121
25834	IDP_T1_FAST_ROIs_L_subcallosal_cortex	Volume of grey matter in Subcallosal Cortex (left)	0.481677
25835	IDP_T1_FAST_ROIs_R_subcallosal_cortex	Volume of grey matter in Subcallosal Cortex (right)	0.462444
25836	IDP_T1_FAST_ROIs_L_paracing_gyrus	Volume of grey matter in Paracingulate Gyrus (left)	0.436332
25837	IDP_T1_FAST_ROIs_R_paracing_gyrus	Volume of grey matter in Paracingulate Gyrus (right)	0.411495
25838	IDP_T1_FAST_ROIs_L_cing_gyrus_ant	Volume of grey matter in Cingulate Gyrus, anterior division (left)	1.1091
25839	IDP_T1_FAST_ROIs_R_cing_gyrus_ant	Volume of grey matter in Cingulate Gyrus, anterior division (right)	1.10468
25840	IDP_T1_FAST_ROIs_L_cing_gyrus_post	Volume of grey matter in Cingulate Gyrus, posterior division (left)	0.686089
25841	IDP_T1_FAST_ROIs_R_cing_gyrus_post	Volume of grey matter in Cingulate Gyrus, posterior division (right)	0.768969
25842	IDP_T1_FAST_ROIs_L_precun_cortex	Volume of grey matter in Precuneous Cortex (left)	0.436317
25843	IDP_T1_FAST_ROIs_R_precun_cortex	Volume of grey matter in Precuneous Cortex (right)	0.444439
25844	IDP_T1_FAST_ROIs_L_cuneal_cortex	Volume of grey matter in Cuneal Cortex (left)	0.525123
25845	IDP_T1_FAST_ROIs_R_cuneal_cortex	Volume of grey matter in Cuneal Cortex (right)	0.512139
25846	IDP_T1_FAST_ROIs_L_front_orb_cortex	Volume of grey matter in Frontal Orbital Cortex (left)	0.401642
25847	IDP_T1_FAST_ROIs_R_front_orb_cortex	Volume of grey matter in Frontal Orbital Cortex (right)	0.377446
25848	IDP_T1_FAST_ROIs_L_parahipp_gyrus_ant	Volume of grey matter in Parahippocampal Gyrus, anterior division (left)	0.340537
25849	IDP_T1_FAST_ROIs_R_parahipp_gyrus_ant	Volume of grey matter in Parahippocampal Gyrus, anterior division (right)	0.33394
25850	IDP_T1_FAST_ROIs_L_parahipp_gyrus_post	Volume of grey matter in Parahippocampal Gyrus, posterior division (left)	0.351309
25851	IDP_T1_FAST_ROIs_R_parahipp_gyrus_post	Volume of grey matter in Parahippocampal Gyrus, posterior division (right)	0.404232
25852	IDP_T1_FAST_ROIs_L_lingual_gyrus	Volume of grey matter in Lingual Gyrus (left)	0.43403
25853	IDP_T1_FAST_ROIs_R_lingual_gyrus	Volume of grey matter in Lingual Gyrus (right)	0.415122
25854	IDP_T1_FAST_ROIs_L_temp_fusif_cortex_ant	Volume of grey matter in Temporal Fusiform Cortex, anterior division (left)	0.309774
25855	IDP_T1_FAST_ROIs_R_temp_fusif_cortex_ant	Volume of grey matter in Temporal Fusiform Cortex, anterior division (right)	0.358588
25856	IDP_T1_FAST_ROIs_L_temp_fusif_cortex_post	Volume of grey matter in Temporal Fusiform Cortex, posterior division (left)	0.399807
25857	IDP_T1_FAST_ROIs_R_temp_fusif_cortex_post	Volume of grey matter in Temporal Fusiform Cortex, posterior division (right)	0.422692
25858	IDP_T1_FAST_ROIs_L_temp_occ_fusif_cortex	Volume of grey matter in Temporal Occipital Fusiform Cortex (left)	0.513037
25859	IDP_T1_FAST_ROIs_R_temp_occ_fusif_cortex	Volume of grey matter in Temporal Occipital Fusiform Cortex (right)	0.525813
25860	IDP_T1_FAST_ROIs_L_occ_fusif_gyrus	Volume of grey matter in Occipital Fusiform Gyrus (left)	0.310149
25861	IDP_T1_FAST_ROIs_R_occ_fusif_gyrus	Volume of grey matter in Occipital Fusiform Gyrus (right)	0.310632
25862	IDP_T1_FAST_ROIs_L_front_operc_cortex	Volume of grey matter in Frontal Operculum Cortex (left)	0.402657
25863	IDP_T1_FAST_ROIs_R_front_operc_cortex	Volume of grey matter in Frontal Operculum Cortex (right)	0.41854
25864	IDP_T1_FAST_ROIs_L_cent_operc_cortex	Volume of grey matter in Central Opercular Cortex (left)	0.385023
25865	IDP_T1_FAST_ROIs_R_cent_operc_cortex	Volume of grey matter in Central Opercular Cortex (right)	0.450485
25866	IDP_T1_FAST_ROIs_L_parietal_operc_cortex	Volume of grey matter in Parietal Operculum Cortex (left)	0.527509
25867	IDP_T1_FAST_ROIs_R_parietal_operc_cortex	Volume of grey matter in Parietal Operculum Cortex (right)	0.566949
25868	IDP_T1_FAST_ROIs_L_planum_polare	Volume of grey matter in Planum Polare (left)	0.512101
25869	IDP_T1_FAST_ROIs_R_planum_polare	Volume of grey matter in Planum Polare (right)	0.506914
25870	IDP_T1_FAST_ROIs_L_heschl_gyrus	Volume of grey matter in Heschl's Gyrus (includes H1 and H2) (left)	0.662075
25871	IDP_T1_FAST_ROIs_R_heschl_gyrus	Volume of grey matter in Heschl's Gyrus (includes H1 and H2) (right)	0.624411
25872	IDP_T1_FAST_ROIs_L_planum_temporale	Volume of grey matter in Planum Temporale (left)	0.696322
25873	IDP_T1_FAST_ROIs_R_planum_temporale	Volume of grey matter in Planum Temporale (right)	0.55936
25874	IDP_T1_FAST_ROIs_L_supracalc_cortex	Volume of grey matter in Supracalcarine Cortex (left)	0.591
25875	IDP_T1_FAST_ROIs_R_supracalc_cortex	Volume of grey matter in Supracalcarine Cortex (right)	0.484873
25876	IDP_T1_FAST_ROIs_L_occ_pole	Volume of grey matter in Occipital Pole (left)	0.386517
25877	IDP_T1_FAST_ROIs_R_occ_pole	Volume of grey matter in Occipital Pole (right)	0.399282
25878	IDP_T1_FAST_ROIs_L_thalamus	Volume of grey matter in Thalamus (left)	0.684675
25879	IDP_T1_FAST_ROIs_R_thalamus	Volume of grey matter in Thalamus (right)	0.842399
25880	IDP_T1_FAST_ROIs_L_caudate	Volume of grey matter in Caudate (left)	2.03328
25881	IDP_T1_FAST_ROIs_R_caudate	Volume of grey matter in Caudate (right)	2.09788
25882	IDP_T1_FAST_ROIs_L_putamen	Volume of grey matter in Putamen (left)	0.962266
25883	IDP_T1_FAST_ROIs_R_putamen	Volume of grey matter in Putamen (right)	0.742077
25884	IDP_T1_FAST_ROIs_L_pallidum	Volume of grey matter in Pallidum (left)	3.14361
25885	IDP_T1_FAST_ROIs_R_pallidum	Volume of grey matter in Pallidum (right)	2.98625
25886	IDP_T1_FAST_ROIs_L_hippocampus	Volume of grey matter in Hippocampus (left)	0.433702
25887	IDP_T1_FAST_ROIs_R_hippocampus	Volume of grey matter in Hippocampus (right)	0.387082
25888	IDP_T1_FAST_ROIs_L_amygdala	Volume of grey matter in Amygdala (left)	0.150023
25889	IDP_T1_FAST_ROIs_R_amygdala	Volume of grey matter in Amygdala (right)	0.204557
25890	IDP_T1_FAST_ROIs_L_ventral_striatum	Volume of grey matter in Ventral Striatum (left)	0.422415
25891	IDP_T1_FAST_ROIs_R_ventral_striatum	Volume of grey matter in Ventral Striatum (right)	0.287349
25892	IDP_T1_FAST_ROIs_brain_stem	Volume of grey matter in Brain-Stem	0.967051
25893	IDP_T1_FAST_ROIs_L_cerebellum_I-IV	Volume of grey matter in I-IV Cerebellum (left)	0.413689
25894	IDP_T1_FAST_ROIs_R_cerebellum_I-IV	Volume of grey matter in I-IV Cerebellum (right)	0.388914
25895	IDP_T1_FAST_ROIs_L_cerebellum_V	Volume of grey matter in V Cerebellum (left)	0.348516
25896	IDP_T1_FAST_ROIs_R_cerebellum_V	Volume of grey matter in V Cerebellum (right)	0.353684
25897	IDP_T1_FAST_ROIs_L_cerebellum_VI	Volume of grey matter in VI Cerebellum (left)	0.155571
25898	IDP_T1_FAST_ROIs_V_cerebellum_VI	Volume of grey matter in VI Cerebellum (vermis)	0.396366
25899	IDP_T1_FAST_ROIs_R_cerebellum_VI	Volume of grey matter in VI Cerebellum (right)	0.155633
25900	IDP_T1_FAST_ROIs_L_cerebellum_crus_I	Volume of grey matter in Crus I Cerebellum (left)	0.3198
25901	IDP_T1_FAST_ROIs_V_cerebellum_crus_I	Volume of grey matter in Crus I Cerebellum (vermis)	0.655991
25902	IDP_T1_FAST_ROIs_R_cerebellum_crus_I	Volume of grey matter in Crus I Cerebellum (right)	0.291127
25903	IDP_T1_FAST_ROIs_L_cerebellum_crus_II	Volume of grey matter in Crus II Cerebellum (left)	0.208135
25904	IDP_T1_FAST_ROIs_V_cerebellum_crus_II	Volume of grey matter in Crus II Cerebellum (vermis)	0.388603
25905	IDP_T1_FAST_ROIs_R_cerebellum_crus_II	Volume of grey matter in Crus II Cerebellum (right)	0.275424
25906	IDP_T1_FAST_ROIs_L_cerebellum_VIIb	Volume of grey matter in VIIb Cerebellum (left)	0.00721366
25907	IDP_T1_FAST_ROIs_V_cerebellum_VIIb	Volume of grey matter in VIIb Cerebellum (vermis)	0.151162
25908	IDP_T1_FAST_ROIs_R_cerebellum_VIIb	Volume of grey matter in VIIb Cerebellum (right)	0.103645
25909	IDP_T1_FAST_ROIs_L_cerebellum_VIIIa	Volume of grey matter in VIIIa Cerebellum (left)	-0.0470997
25910	IDP_T1_FAST_ROIs_V_cerebellum_VIIIa	Volume of grey matter in VIIIa Cerebellum (vermis)	0.0845424
25911	IDP_T1_FAST_ROIs_R_cerebellum_VIIIa	Volume of grey matter in VIIIa Cerebellum (right)	-0.0444652
25912	IDP_T1_FAST_ROIs_L_cerebellum_VIIIb	Volume of grey matter in VIIIb Cerebellum (left)	0.278962
25913	IDP_T1_FAST_ROIs_V_cerebellum_VIIIb	Volume of grey matter in VIIIb Cerebellum (vermis)	0.309488
25914	IDP_T1_FAST_ROIs_R_cerebellum_VIIIb	Volume of grey matter in VIIIb Cerebellum (right)	0.293661
25915	IDP_T1_FAST_ROIs_L_cerebellum_IX	Volume of grey matter in IX Cerebellum (left)	0.430306
25916	IDP_T1_FAST_ROIs_V_cerebellum_IX	Volume of grey matter in IX Cerebellum (vermis)	0.409687
25917	IDP_T1_FAST_ROIs_R_cerebellum_IX	Volume of grey matter in IX Cerebellum (right)	0.414153
25918	IDP_T1_FAST_ROIs_L_cerebellum_X	Volume of grey matter in X Cerebellum (left)	0.227958
25919	IDP_T1_FAST_ROIs_V_cerebellum_X	Volume of grey matter in X Cerebellum (vermis)	0.513031
25920	IDP_T1_FAST_ROIs_R_cerebellum_X	Volume of grey matter in X Cerebellum (right)	0.0561312
25056	IDP_dMRI_TBSS_FA_Middle_cerebellar_peduncle	Mean FA in middle cerebellar peduncle on FA skeleton	-0.750359
25057	IDP_dMRI_TBSS_FA_Pontine_crossing_tract	Mean FA in pontine crossing tract on FA skeleton	0.162344
25058	IDP_dMRI_TBSS_FA_Genu_of_corpus_callosum	Mean FA in genu of corpus callosum on FA skeleton	-1.05857
25059	IDP_dMRI_TBSS_FA_Body_of_corpus_callosum	Mean FA in body of corpus callosum on FA skeleton	-0.803337
25060	IDP_dMRI_TBSS_FA_Splenium_of_corpus_callosum	Mean FA in splenium of corpus callosum on FA skeleton	-1.02633
25061	IDP_dMRI_TBSS_FA_Fornix	Mean FA in fornix on FA skeleton	-0.646237
25062	IDP_dMRI_TBSS_FA_Corticospinal_tract_R	Mean FA in corticospinal tract on FA skeleton (right)	-0.296919
25063	IDP_dMRI_TBSS_FA_Corticospinal_tract_L	Mean FA in corticospinal tract on FA skeleton (left)	-0.331494
25064	IDP_dMRI_TBSS_FA_Medial_lemniscus_R	Mean FA in medial lemniscus on FA skeleton (right)	-0.809227
25065	IDP_dMRI_TBSS_FA_Medial_lemniscus_L	Mean FA in medial lemniscus on FA skeleton (left)	-0.695931
25066	IDP_dMRI_TBSS_FA_Inferior_cerebellar_peduncle_R	Mean FA in inferior cerebellar peduncle on FA skeleton (right)	-1.43037
25067	IDP_dMRI_TBSS_FA_Inferior_cerebellar_peduncle_L	Mean FA in inferior cerebellar peduncle on FA skeleton (left)	-1.48197
25068	IDP_dMRI_TBSS_FA_Superior_cerebellar_peduncle_R	Mean FA in superior cerebellar peduncle on FA skeleton (right)	-1.08818
25069	IDP_dMRI_TBSS_FA_Superior_cerebellar_peduncle_L	Mean FA in superior cerebellar peduncle on FA skeleton (left)	-1.21582
25070	IDP_dMRI_TBSS_FA_Cerebral_peduncle_R	Mean FA in cerebral peduncle on FA skeleton (right)	-0.474515
25071	IDP_dMRI_TBSS_FA_Cerebral_peduncle_L	Mean FA in cerebral peduncle on FA skeleton (left)	-0.479967
25072	IDP_dMRI_TBSS_FA_Anterior_limb_of_internal_capsule_R	Mean FA in anterior limb of internal capsule on FA skeleton (right)	-0.679912
25073	IDP_dMRI_TBSS_FA_Anterior_limb_of_internal_capsule_L	Mean FA in anterior limb of internal capsule on FA skeleton (left)	-0.676157
25074	IDP_dMRI_TBSS_FA_Posterior_limb_of_internal_capsule_R	Mean FA in posterior limb of internal capsule on FA skeleton (right)	-0.361243
25075	IDP_dMRI_TBSS_FA_Posterior_limb_of_internal_capsule_L	Mean FA in posterior limb of internal capsule on FA skeleton (left)	-0.209021
25076	IDP_dMRI_TBSS_FA_Retrolenticular_part_of_internal_capsule_R	Mean FA in retrolenticular part of internal capsule on FA skeleton (right)	-0.507124
25077	IDP_dMRI_TBSS_FA_Retrolenticular_part_of_internal_capsule_L	Mean FA in retrolenticular part of internal capsule on FA skeleton (left)	-0.32144
25078	IDP_dMRI_TBSS_FA_Anterior_corona_radiata_R	Mean FA in anterior corona radiata on FA skeleton (right)	-0.27725
25079	IDP_dMRI_TBSS_FA_Anterior_corona_radiata_L	Mean FA in anterior corona radiata on FA skeleton (left)	-0.269977
25080	IDP_dMRI_TBSS_FA_Superior_corona_radiata_R	Mean FA in superior corona radiata on FA skeleton (right)	-0.197234
25081	IDP_dMRI_TBSS_FA_Superior_corona_radiata_L	Mean FA in superior corona radiata on FA skeleton (left)	-0.207539
25082	IDP_dMRI_TBSS_FA_Posterior_corona_radiata_R	Mean FA in posterior corona radiata on FA skeleton (right)	-0.513208
25083	IDP_dMRI_TBSS_FA_Posterior_corona_radiata_L	Mean FA in posterior corona radiata on FA skeleton (left)	-0.51192
25084	IDP_dMRI_TBSS_FA_Posterior_thalamic_radiation_R	Mean FA in posterior thalamic radiation on FA skeleton (right)	-0.688278
25085	IDP_dMRI_TBSS_FA_Posterior_thalamic_radiation_L	Mean FA in posterior thalamic radiation on FA skeleton (left)	-0.794824
25086	IDP_dMRI_TBSS_FA_Sagittal_stratum_R	Mean FA in sagittal stratum on FA skeleton (right)	-0.416157
25087	IDP_dMRI_TBSS_FA_Sagittal_stratum_L	Mean FA in sagittal stratum on FA skeleton (left)	-0.417597
25088	IDP_dMRI_TBSS_FA_External_capsule_R	Mean FA in external capsule on FA skeleton (right)	-0.559678
25089	IDP_dMRI_TBSS_FA_External_capsule_L	Mean FA in external capsule on FA skeleton (left)	-0.557188
25090	IDP_dMRI_TBSS_FA_Cingulum_cingulate_gyrus_R	Mean FA in cingulum cingulate gyrus on FA skeleton (right)	-0.371676
25091	IDP_dMRI_TBSS_FA_Cingulum_cingulate_gyrus_L	Mean FA in cingulum cingulate gyrus on FA skeleton (left)	-0.535095
25092	IDP_dMRI_TBSS_FA_Cingulum_hippocampus_R	Mean FA in cingulum hippocampus on FA skeleton (right)	-0.244648
25093	IDP_dMRI_TBSS_FA_Cingulum_hippocampus_L	Mean FA in cingulum hippocampus on FA skeleton (left)	-0.323223
25094	IDP_dMRI_TBSS_FA_Fornix_cres+Stria_terminalis_R	Mean FA in fornix cres+stria terminalis on FA skeleton (right)	-0.510909
25095	IDP_dMRI_TBSS_FA_Fornix_cres+Stria_terminalis_L	Mean FA in fornix cres+stria terminalis on FA skeleton (left)	-0.49145
25096	IDP_dMRI_TBSS_FA_Superior_longitudinal_fasciculus_R	Mean FA in superior longitudinal fasciculus on FA skeleton (right)	-0.479408
25097	IDP_dMRI_TBSS_FA_Superior_longitudinal_fasciculus_L	Mean FA in superior longitudinal fasciculus on FA skeleton (left)	-0.55091
25098	IDP_dMRI_TBSS_FA_Superior_fronto-occipital_fasciculus_R	Mean FA in superior fronto-occipital fasciculus on FA skeleton (right)	-0.356991
25099	IDP_dMRI_TBSS_FA_Superior_fronto-occipital_fasciculus_L	Mean FA in superior fronto-occipital fasciculus on FA skeleton (left)	-0.548048
25100	IDP_dMRI_TBSS_FA_Uncinate_fasciculus_R	Mean FA in uncinate fasciculus on FA skeleton (right)	-0.266819
25101	IDP_dMRI_TBSS_FA_Uncinate_fasciculus_L	Mean FA in uncinate fasciculus on FA skeleton (left)	-0.203374
25102	IDP_dMRI_TBSS_FA_Tapetum_R	Mean FA in tapetum on FA skeleton (right)	-0.435833
25103	IDP_dMRI_TBSS_FA_Tapetum_L	Mean FA in tapetum on FA skeleton (left)	-0.416633
25104	IDP_dMRI_TBSS_MD_Middle_cerebellar_peduncle	Mean MD in middle cerebellar peduncle on FA skeleton	0.752324
25105	IDP_dMRI_TBSS_MD_Pontine_crossing_tract	Mean MD in pontine crossing tract on FA skeleton	1.10476
25106	IDP_dMRI_TBSS_MD_Genu_of_corpus_callosum	Mean MD in genu of corpus callosum on FA skeleton	0.851156
25107	IDP_dMRI_TBSS_MD_Body_of_corpus_callosum	Mean MD in body of corpus callosum on FA skeleton	0.519033
25108	IDP_dMRI_TBSS_MD_Splenium_of_corpus_callosum	Mean MD in splenium of corpus callosum on FA skeleton	0.902325
25109	IDP_dMRI_TBSS_MD_Fornix	Mean MD in fornix on FA skeleton	1.21947
25110	IDP_dMRI_TBSS_MD_Corticospinal_tract_R	Mean MD in corticospinal tract on FA skeleton (right)	1.12177
25111	IDP_dMRI_TBSS_MD_Corticospinal_tract_L	Mean MD in corticospinal tract on FA skeleton (left)	0.897165
25112	IDP_dMRI_TBSS_MD_Medial_lemniscus_R	Mean MD in medial lemniscus on FA skeleton (right)	1.55103
25113	IDP_dMRI_TBSS_MD_Medial_lemniscus_L	Mean MD in medial lemniscus on FA skeleton (left)	1.74673
25114	IDP_dMRI_TBSS_MD_Inferior_cerebellar_peduncle_R	Mean MD in inferior cerebellar peduncle on FA skeleton (right)	1.25372
25115	IDP_dMRI_TBSS_MD_Inferior_cerebellar_peduncle_L	Mean MD in inferior cerebellar peduncle on FA skeleton (left)	1.85514
25116	IDP_dMRI_TBSS_MD_Superior_cerebellar_peduncle_R	Mean MD in superior cerebellar peduncle on FA skeleton (right)	0.577745
25117	IDP_dMRI_TBSS_MD_Superior_cerebellar_peduncle_L	Mean MD in superior cerebellar peduncle on FA skeleton (left)	0.607335
25118	IDP_dMRI_TBSS_MD_Cerebral_peduncle_R	Mean MD in cerebral peduncle on FA skeleton (right)	0.0535542
25119	IDP_dMRI_TBSS_MD_Cerebral_peduncle_L	Mean MD in cerebral peduncle on FA skeleton (left)	0.128408
25120	IDP_dMRI_TBSS_MD_Anterior_limb_of_internal_capsule_R	Mean MD in anterior limb of internal capsule on FA skeleton (right)	1.51512
25121	IDP_dMRI_TBSS_MD_Anterior_limb_of_internal_capsule_L	Mean MD in anterior limb of internal capsule on FA skeleton (left)	1.63708
25122	IDP_dMRI_TBSS_MD_Posterior_limb_of_internal_capsule_R	Mean MD in posterior limb of internal capsule on FA skeleton (right)	0.11587
25123	IDP_dMRI_TBSS_MD_Posterior_limb_of_internal_capsule_L	Mean MD in posterior limb of internal capsule on FA skeleton (left)	-0.2946
25124	IDP_dMRI_TBSS_MD_Retrolenticular_part_of_internal_capsule_R	Mean MD in retrolenticular part of internal capsule on FA skeleton (right)	0.782611
25125	IDP_dMRI_TBSS_MD_Retrolenticular_part_of_internal_capsule_L	Mean MD in retrolenticular part of internal capsule on FA skeleton (left)	0.671972
25126	IDP_dMRI_TBSS_MD_Anterior_corona_radiata_R	Mean MD in anterior corona radiata on FA skeleton (right)	1.19941
25127	IDP_dMRI_TBSS_MD_Anterior_corona_radiata_L	Mean MD in anterior corona radiata on FA skeleton (left)	1.20536
25128	IDP_dMRI_TBSS_MD_Superior_corona_radiata_R	Mean MD in superior corona radiata on FA skeleton (right)	1.72598
25129	IDP_dMRI_TBSS_MD_Superior_corona_radiata_L	Mean MD in superior corona radiata on FA skeleton (left)	1.75353
25130	IDP_dMRI_TBSS_MD_Posterior_corona_radiata_R	Mean MD in posterior corona radiata on FA skeleton (right)	2.05561
25131	IDP_dMRI_TBSS_MD_Posterior_corona_radiata_L	Mean MD in posterior corona radiata on FA skeleton (left)	2.17096
25132	IDP_dMRI_TBSS_MD_Posterior_thalamic_radiation_R	Mean MD in posterior thalamic radiation on FA skeleton (right)	1.21399
25133	IDP_dMRI_TBSS_MD_Posterior_thalamic_radiation_L	Mean MD in posterior thalamic radiation on FA skeleton (left)	1.31583
25134	IDP_dMRI_TBSS_MD_Sagittal_stratum_R	Mean MD in sagittal stratum on FA skeleton (right)	0.708264
25135	IDP_dMRI_TBSS_MD_Sagittal_stratum_L	Mean MD in sagittal stratum on FA skeleton (left)	0.787918
25136	IDP_dMRI_TBSS_MD_External_capsule_R	Mean MD in external capsule on FA skeleton (right)	1.61392
25137	IDP_dMRI_TBSS_MD_External_capsule_L	Mean MD in external capsule on FA skeleton (left)	1.58853
25138	IDP_dMRI_TBSS_MD_Cingulum_cingulate_gyrus_R	Mean MD in cingulum cingulate gyrus on FA skeleton (right)	0.125338
25139	IDP_dMRI_TBSS_MD_Cingulum_cingulate_gyrus_L	Mean MD in cingulum cingulate gyrus on FA skeleton (left)	0.178714
25140	IDP_dMRI_TBSS_MD_Cingulum_hippocampus_R	Mean MD in cingulum hippocampus on FA skeleton (right)	0.290488
25141	IDP_dMRI_TBSS_MD_Cingulum_hippocampus_L	Mean MD in cingulum hippocampus on FA skeleton (left)	0.791167
25142	IDP_dMRI_TBSS_MD_Fornix_cres+Stria_terminalis_R	Mean MD in fornix cres+stria terminalis on FA skeleton (right)	1.85853
25143	IDP_dMRI_TBSS_MD_Fornix_cres+Stria_terminalis_L	Mean MD in fornix cres+stria terminalis on FA skeleton (left)	2.19267
25144	IDP_dMRI_TBSS_MD_Superior_longitudinal_fasciculus_R	Mean MD in superior longitudinal fasciculus on FA skeleton (right)	1.28067
25145	IDP_dMRI_TBSS_MD_Superior_longitudinal_fasciculus_L	Mean MD in superior longitudinal fasciculus on FA skeleton (left)	1.44065
25146	IDP_dMRI_TBSS_MD_Superior_fronto-occipital_fasciculus_R	Mean MD in superior fronto-occipital fasciculus on FA skeleton (right)	2.52727
25147	IDP_dMRI_TBSS_MD_Superior_fronto-occipital_fasciculus_L	Mean MD in superior fronto-occipital fasciculus on FA skeleton (left)	2.35642
25148	IDP_dMRI_TBSS_MD_Uncinate_fasciculus_R	Mean MD in uncinate fasciculus on FA skeleton (right)	0.543794
25149	IDP_dMRI_TBSS_MD_Uncinate_fasciculus_L	Mean MD in uncinate fasciculus on FA skeleton (left)	0.643542
25150	IDP_dMRI_TBSS_MD_Tapetum_R	Mean MD in tapetum on FA skeleton (right)	1.41137
25151	IDP_dMRI_TBSS_MD_Tapetum_L	Mean MD in tapetum on FA skeleton (left)	1.36618
25152	IDP_dMRI_TBSS_MO_Middle_cerebellar_peduncle	Mean MO in middle cerebellar peduncle on FA skeleton	-0.536647
25153	IDP_dMRI_TBSS_MO_Pontine_crossing_tract	Mean MO in pontine crossing tract on FA skeleton	-0.223459
25154	IDP_dMRI_TBSS_MO_Genu_of_corpus_callosum	Mean MO in genu of corpus callosum on FA skeleton	-1.94147
25155	IDP_dMRI_TBSS_MO_Body_of_corpus_callosum	Mean MO in body of corpus callosum on FA skeleton	-1.82254
25156	IDP_dMRI_TBSS_MO_Splenium_of_corpus_callosum	Mean MO in splenium of corpus callosum on FA skeleton	-1.00327
25157	IDP_dMRI_TBSS_MO_Fornix	Mean MO in fornix on FA skeleton	-2.35485
25158	IDP_dMRI_TBSS_MO_Corticospinal_tract_R	Mean MO in corticospinal tract on FA skeleton (right)	-0.571565
25159	IDP_dMRI_TBSS_MO_Corticospinal_tract_L	Mean MO in corticospinal tract on FA skeleton (left)	-0.694796
25160	IDP_dMRI_TBSS_MO_Medial_lemniscus_R	Mean MO in medial lemniscus on FA skeleton (right)	-1.20436
25161	IDP_dMRI_TBSS_MO_Medial_lemniscus_L	Mean MO in medial lemniscus on FA skeleton (left)	-1.15252
25162	IDP_dMRI_TBSS_MO_Inferior_cerebellar_peduncle_R	Mean MO in inferior cerebellar peduncle on FA skeleton (right)	-1.55032
25163	IDP_dMRI_TBSS_MO_Inferior_cerebellar_peduncle_L	Mean MO in inferior cerebellar peduncle on FA skeleton (left)	-1.83956
25164	IDP_dMRI_TBSS_MO_Superior_cerebellar_peduncle_R	Mean MO in superior cerebellar peduncle on FA skeleton (right)	-1.22763
25165	IDP_dMRI_TBSS_MO_Superior_cerebellar_peduncle_L	Mean MO in superior cerebellar peduncle on FA skeleton (left)	-1.36155
25166	IDP_dMRI_TBSS_MO_Cerebral_peduncle_R	Mean MO in cerebral peduncle on FA skeleton (right)	-1.10271
25167	IDP_dMRI_TBSS_MO_Cerebral_peduncle_L	Mean MO in cerebral peduncle on FA skeleton (left)	-0.862039
25168	IDP_dMRI_TBSS_MO_Anterior_limb_of_internal_capsule_R	Mean MO in anterior limb of internal capsule on FA skeleton (right)	-1.24849
25169	IDP_dMRI_TBSS_MO_Anterior_limb_of_internal_capsule_L	Mean MO in anterior limb of internal capsule on FA skeleton (left)	-1.33028
25170	IDP_dMRI_TBSS_MO_Posterior_limb_of_internal_capsule_R	Mean MO in posterior limb of internal capsule on FA skeleton (right)	-0.983708
25171	IDP_dMRI_TBSS_MO_Posterior_limb_of_internal_capsule_L	Mean MO in posterior limb of internal capsule on FA skeleton (left)	-1.24569
25172	IDP_dMRI_TBSS_MO_Retrolenticular_part_of_internal_capsule_R	Mean MO in retrolenticular part of internal capsule on FA skeleton (right)	-0.774732
25173	IDP_dMRI_TBSS_MO_Retrolenticular_part_of_internal_capsule_L	Mean MO in retrolenticular part of internal capsule on FA skeleton (left)	-0.953747
25174	IDP_dMRI_TBSS_MO_Anterior_corona_radiata_R	Mean MO in anterior corona radiata on FA skeleton (right)	-0.463435
25175	IDP_dMRI_TBSS_MO_Anterior_corona_radiata_L	Mean MO in anterior corona radiata on FA skeleton (left)	-0.227422
25176	IDP_dMRI_TBSS_MO_Superior_corona_radiata_R	Mean MO in superior corona radiata on FA skeleton (right)	-0.491388
25177	IDP_dMRI_TBSS_MO_Superior_corona_radiata_L	Mean MO in superior corona radiata on FA skeleton (left)	-0.329965
25178	IDP_dMRI_TBSS_MO_Posterior_corona_radiata_R	Mean MO in posterior corona radiata on FA skeleton (right)	-0.539017
25179	IDP_dMRI_TBSS_MO_Posterior_corona_radiata_L	Mean MO in posterior corona radiata on FA skeleton (left)	-0.454944
25180	IDP_dMRI_TBSS_MO_Posterior_thalamic_radiation_R	Mean MO in posterior thalamic radiation on FA skeleton (right)	-1.23853
25181	IDP_dMRI_TBSS_MO_Posterior_thalamic_radiation_L	Mean MO in posterior thalamic radiation on FA skeleton (left)	-1.69216
25182	IDP_dMRI_TBSS_MO_Sagittal_stratum_R	Mean MO in sagittal stratum on FA skeleton (right)	-0.515466
25183	IDP_dMRI_TBSS_MO_Sagittal_stratum_L	Mean MO in sagittal stratum on FA skeleton (left)	-0.604831
25184	IDP_dMRI_TBSS_MO_External_capsule_R	Mean MO in external capsule on FA skeleton (right)	-0.299483
25185	IDP_dMRI_TBSS_MO_External_capsule_L	Mean MO in external capsule on FA skeleton (left)	-0.325825
25186	IDP_dMRI_TBSS_MO_Cingulum_cingulate_gyrus_R	Mean MO in cingulum cingulate gyrus on FA skeleton (right)	-0.928136
25187	IDP_dMRI_TBSS_MO_Cingulum_cingulate_gyrus_L	Mean MO in cingulum cingulate gyrus on FA skeleton (left)	-1.17134
25188	IDP_dMRI_TBSS_MO_Cingulum_hippocampus_R	Mean MO in cingulum hippocampus on FA skeleton (right)	-0.824802
25189	IDP_dMRI_TBSS_MO_Cingulum_hippocampus_L	Mean MO in cingulum hippocampus on FA skeleton (left)	-0.820185
25190	IDP_dMRI_TBSS_MO_Fornix_cres+Stria_terminalis_R	Mean MO in fornix cres+stria terminalis on FA skeleton (right)	-0.759667
25191	IDP_dMRI_TBSS_MO_Fornix_cres+Stria_terminalis_L	Mean MO in fornix cres+stria terminalis on FA skeleton (left)	-0.668181
25192	IDP_dMRI_TBSS_MO_Superior_longitudinal_fasciculus_R	Mean MO in superior longitudinal fasciculus on FA skeleton (right)	-0.319924
25193	IDP_dMRI_TBSS_MO_Superior_longitudinal_fasciculus_L	Mean MO in superior longitudinal fasciculus on FA skeleton (left)	-0.399267
25194	IDP_dMRI_TBSS_MO_Superior_fronto-occipital_fasciculus_R	Mean MO in superior fronto-occipital fasciculus on FA skeleton (right)	-2.33771
25195	IDP_dMRI_TBSS_MO_Superior_fronto-occipital_fasciculus_L	Mean MO in superior fronto-occipital fasciculus on FA skeleton (left)	-2.03476
25196	IDP_dMRI_TBSS_MO_Uncinate_fasciculus_R	Mean MO in uncinate fasciculus on FA skeleton (right)	-1.24216
25197	IDP_dMRI_TBSS_MO_Uncinate_fasciculus_L	Mean MO in uncinate fasciculus on FA skeleton (left)	-1.10957
25198	IDP_dMRI_TBSS_MO_Tapetum_R	Mean MO in tapetum on FA skeleton (right)	-2.13803
25199	IDP_dMRI_TBSS_MO_Tapetum_L	Mean MO in tapetum on FA skeleton (left)	-1.89997
25200	IDP_dMRI_TBSS_L1_Middle_cerebellar_peduncle	Mean L1 in middle cerebellar peduncle on FA skeleton	0.120868
25201	IDP_dMRI_TBSS_L1_Pontine_crossing_tract	Mean L1 in pontine crossing tract on FA skeleton	1.31808
25202	IDP_dMRI_TBSS_L1_Genu_of_corpus_callosum	Mean L1 in genu of corpus callosum on FA skeleton	-0.468167
25203	IDP_dMRI_TBSS_L1_Body_of_corpus_callosum	Mean L1 in body of corpus callosum on FA skeleton	-0.50155
25204	IDP_dMRI_TBSS_L1_Splenium_of_corpus_callosum	Mean L1 in splenium of corpus callosum on FA skeleton	-0.245954
25205	IDP_dMRI_TBSS_L1_Fornix	Mean L1 in fornix on FA skeleton	0.882968
25206	IDP_dMRI_TBSS_L1_Corticospinal_tract_R	Mean L1 in corticospinal tract on FA skeleton (right)	0.753232
25207	IDP_dMRI_TBSS_L1_Corticospinal_tract_L	Mean L1 in corticospinal tract on FA skeleton (left)	0.586856
25208	IDP_dMRI_TBSS_L1_Medial_lemniscus_R	Mean L1 in medial lemniscus on FA skeleton (right)	0.980827
25209	IDP_dMRI_TBSS_L1_Medial_lemniscus_L	Mean L1 in medial lemniscus on FA skeleton (left)	1.09902
25210	IDP_dMRI_TBSS_L1_Inferior_cerebellar_peduncle_R	Mean L1 in inferior cerebellar peduncle on FA skeleton (right)	-0.380158
25211	IDP_dMRI_TBSS_L1_Inferior_cerebellar_peduncle_L	Mean L1 in inferior cerebellar peduncle on FA skeleton (left)	0.0940859
25212	IDP_dMRI_TBSS_L1_Superior_cerebellar_peduncle_R	Mean L1 in superior cerebellar peduncle on FA skeleton (right)	-0.248709
25213	IDP_dMRI_TBSS_L1_Superior_cerebellar_peduncle_L	Mean L1 in superior cerebellar peduncle on FA skeleton (left)	-0.137786
25214	IDP_dMRI_TBSS_L1_Cerebral_peduncle_R	Mean L1 in cerebral peduncle on FA skeleton (right)	-0.583423
25215	IDP_dMRI_TBSS_L1_Cerebral_peduncle_L	Mean L1 in cerebral peduncle on FA skeleton (left)	-0.555986
25216	IDP_dMRI_TBSS_L1_Anterior_limb_of_internal_capsule_R	Mean L1 in anterior limb of internal capsule on FA skeleton (right)	0.462199
25217	IDP_dMRI_TBSS_L1_Anterior_limb_of_internal_capsule_L	Mean L1 in anterior limb of internal capsule on FA skeleton (left)	0.660452
25218	IDP_dMRI_TBSS_L1_Posterior_limb_of_internal_capsule_R	Mean L1 in posterior limb of internal capsule on FA skeleton (right)	-0.197897
25219	IDP_dMRI_TBSS_L1_Posterior_limb_of_internal_capsule_L	Mean L1 in posterior limb of internal capsule on FA skeleton (left)	-0.269667
25220	IDP_dMRI_TBSS_L1_Retrolenticular_part_of_internal_capsule_R	Mean L1 in retrolenticular part of internal capsule on FA skeleton (right)	0.038189
25221	IDP_dMRI_TBSS_L1_Retrolenticular_part_of_internal_capsule_L	Mean L1 in retrolenticular part of internal capsule on FA skeleton (left)	-0.0483706
25222	IDP_dMRI_TBSS_L1_Anterior_corona_radiata_R	Mean L1 in anterior corona radiata on FA skeleton (right)	0.488314
25223	IDP_dMRI_TBSS_L1_Anterior_corona_radiata_L	Mean L1 in anterior corona radiata on FA skeleton (left)	0.544569
25224	IDP_dMRI_TBSS_L1_Superior_corona_radiata_R	Mean L1 in superior corona radiata on FA skeleton (right)	0.997696
25225	IDP_dMRI_TBSS_L1_Superior_corona_radiata_L	Mean L1 in superior corona radiata on FA skeleton (left)	1.10252
25226	IDP_dMRI_TBSS_L1_Posterior_corona_radiata_R	Mean L1 in posterior corona radiata on FA skeleton (right)	1.42188
25227	IDP_dMRI_TBSS_L1_Posterior_corona_radiata_L	Mean L1 in posterior corona radiata on FA skeleton (left)	1.66486
25228	IDP_dMRI_TBSS_L1_Posterior_thalamic_radiation_R	Mean L1 in posterior thalamic radiation on FA skeleton (right)	0.100825
25229	IDP_dMRI_TBSS_L1_Posterior_thalamic_radiation_L	Mean L1 in posterior thalamic radiation on FA skeleton (left)	0.246317
25230	IDP_dMRI_TBSS_L1_Sagittal_stratum_R	Mean L1 in sagittal stratum on FA skeleton (right)	0.0234333
25231	IDP_dMRI_TBSS_L1_Sagittal_stratum_L	Mean L1 in sagittal stratum on FA skeleton (left)	0.0495845
25232	IDP_dMRI_TBSS_L1_External_capsule_R	Mean L1 in external capsule on FA skeleton (right)	1.13547
25233	IDP_dMRI_TBSS_L1_External_capsule_L	Mean L1 in external capsule on FA skeleton (left)	1.02201
25234	IDP_dMRI_TBSS_L1_Cingulum_cingulate_gyrus_R	Mean L1 in cingulum cingulate gyrus on FA skeleton (right)	-0.291765
25235	IDP_dMRI_TBSS_L1_Cingulum_cingulate_gyrus_L	Mean L1 in cingulum cingulate gyrus on FA skeleton (left)	-0.448093
25236	IDP_dMRI_TBSS_L1_Cingulum_hippocampus_R	Mean L1 in cingulum hippocampus on FA skeleton (right)	-0.0958787
25237	IDP_dMRI_TBSS_L1_Cingulum_hippocampus_L	Mean L1 in cingulum hippocampus on FA skeleton (left)	-0.0501713
25238	IDP_dMRI_TBSS_L1_Fornix_cres+Stria_terminalis_R	Mean L1 in fornix cres+stria terminalis on FA skeleton (right)	0.544377
25239	IDP_dMRI_TBSS_L1_Fornix_cres+Stria_terminalis_L	Mean L1 in fornix cres+stria terminalis on FA skeleton (left)	0.636921
25240	IDP_dMRI_TBSS_L1_Superior_longitudinal_fasciculus_R	Mean L1 in superior longitudinal fasciculus on FA skeleton (right)	0.368441
25241	IDP_dMRI_TBSS_L1_Superior_longitudinal_fasciculus_L	Mean L1 in superior longitudinal fasciculus on FA skeleton (left)	0.420116
25242	IDP_dMRI_TBSS_L1_Superior_fronto-occipital_fasciculus_R	Mean L1 in superior fronto-occipital fasciculus on FA skeleton (right)	1.66633
25243	IDP_dMRI_TBSS_L1_Superior_fronto-occipital_fasciculus_L	Mean L1 in superior fronto-occipital fasciculus on FA skeleton (left)	1.97425
25244	IDP_dMRI_TBSS_L1_Uncinate_fasciculus_R	Mean L1 in uncinate fasciculus on FA skeleton (right)	0.24295
25245	IDP_dMRI_TBSS_L1_Uncinate_fasciculus_L	Mean L1 in uncinate fasciculus on FA skeleton (left)	0.251309
25246	IDP_dMRI_TBSS_L1_Tapetum_R	Mean L1 in tapetum on FA skeleton (right)	0.905019
25247	IDP_dMRI_TBSS_L1_Tapetum_L	Mean L1 in tapetum on FA skeleton (left)	0.840073
25248	IDP_dMRI_TBSS_L2_Middle_cerebellar_peduncle	Mean L2 in middle cerebellar peduncle on FA skeleton	0.887982
25249	IDP_dMRI_TBSS_L2_Pontine_crossing_tract	Mean L2 in pontine crossing tract on FA skeleton	0.693315
25250	IDP_dMRI_TBSS_L2_Genu_of_corpus_callosum	Mean L2 in genu of corpus callosum on FA skeleton	1.28936
25251	IDP_dMRI_TBSS_L2_Body_of_corpus_callosum	Mean L2 in body of corpus callosum on FA skeleton	1.23277
25252	IDP_dMRI_TBSS_L2_Splenium_of_corpus_callosum	Mean L2 in splenium of corpus callosum on FA skeleton	1.15899
25253	IDP_dMRI_TBSS_L2_Fornix	Mean L2 in fornix on FA skeleton	1.29037
25254	IDP_dMRI_TBSS_L2_Corticospinal_tract_R	Mean L2 in corticospinal tract on FA skeleton (right)	1.01514
25255	IDP_dMRI_TBSS_L2_Corticospinal_tract_L	Mean L2 in corticospinal tract on FA skeleton (left)	0.889955
25256	IDP_dMRI_TBSS_L2_Medial_lemniscus_R	Mean L2 in medial lemniscus on FA skeleton (right)	1.68968
25257	IDP_dMRI_TBSS_L2_Medial_lemniscus_L	Mean L2 in medial lemniscus on FA skeleton (left)	1.82726
25258	IDP_dMRI_TBSS_L2_Inferior_cerebellar_peduncle_R	Mean L2 in inferior cerebellar peduncle on FA skeleton (right)	1.62065
25259	IDP_dMRI_TBSS_L2_Inferior_cerebellar_peduncle_L	Mean L2 in inferior cerebellar peduncle on FA skeleton (left)	2.07424
25260	IDP_dMRI_TBSS_L2_Superior_cerebellar_peduncle_R	Mean L2 in superior cerebellar peduncle on FA skeleton (right)	0.845236
25261	IDP_dMRI_TBSS_L2_Superior_cerebellar_peduncle_L	Mean L2 in superior cerebellar peduncle on FA skeleton (left)	0.812939
25262	IDP_dMRI_TBSS_L2_Cerebral_peduncle_R	Mean L2 in cerebral peduncle on FA skeleton (right)	0.413214
25263	IDP_dMRI_TBSS_L2_Cerebral_peduncle_L	Mean L2 in cerebral peduncle on FA skeleton (left)	0.510623
25264	IDP_dMRI_TBSS_L2_Anterior_limb_of_internal_capsule_R	Mean L2 in anterior limb of internal capsule on FA skeleton (right)	1.24873
25265	IDP_dMRI_TBSS_L2_Anterior_limb_of_internal_capsule_L	Mean L2 in anterior limb of internal capsule on FA skeleton (left)	1.36768
25266	IDP_dMRI_TBSS_L2_Posterior_limb_of_internal_capsule_R	Mean L2 in posterior limb of internal capsule on FA skeleton (right)	0.253476
25267	IDP_dMRI_TBSS_L2_Posterior_limb_of_internal_capsule_L	Mean L2 in posterior limb of internal capsule on FA skeleton (left)	0.163397
25268	IDP_dMRI_TBSS_L2_Retrolenticular_part_of_internal_capsule_R	Mean L2 in retrolenticular part of internal capsule on FA skeleton (right)	0.645072
25269	IDP_dMRI_TBSS_L2_Retrolenticular_part_of_internal_capsule_L	Mean L2 in retrolenticular part of internal capsule on FA skeleton (left)	0.5528
25270	IDP_dMRI_TBSS_L2_Anterior_corona_radiata_R	Mean L2 in anterior corona radiata on FA skeleton (right)	1.05202
25271	IDP_dMRI_TBSS_L2_Anterior_corona_radiata_L	Mean L2 in anterior corona radiata on FA skeleton (left)	1.01755
25272	IDP_dMRI_TBSS_L2_Superior_corona_radiata_R	Mean L2 in superior corona radiata on FA skeleton (right)	1.22662
25273	IDP_dMRI_TBSS_L2_Superior_corona_radiata_L	Mean L2 in superior corona radiata on FA skeleton (left)	1.23544
25274	IDP_dMRI_TBSS_L2_Posterior_corona_radiata_R	Mean L2 in posterior corona radiata on FA skeleton (right)	1.81199
25275	IDP_dMRI_TBSS_L2_Posterior_corona_radiata_L	Mean L2 in posterior corona radiata on FA skeleton (left)	1.88316
25276	IDP_dMRI_TBSS_L2_Posterior_thalamic_radiation_R	Mean L2 in posterior thalamic radiation on FA skeleton (right)	1.2127
25277	IDP_dMRI_TBSS_L2_Posterior_thalamic_radiation_L	Mean L2 in posterior thalamic radiation on FA skeleton (left)	1.4012
25278	IDP_dMRI_TBSS_L2_Sagittal_stratum_R	Mean L2 in sagittal stratum on FA skeleton (right)	0.674195
25279	IDP_dMRI_TBSS_L2_Sagittal_stratum_L	Mean L2 in sagittal stratum on FA skeleton (left)	0.69673
25280	IDP_dMRI_TBSS_L2_External_capsule_R	Mean L2 in external capsule on FA skeleton (right)	1.39619
25281	IDP_dMRI_TBSS_L2_External_capsule_L	Mean L2 in external capsule on FA skeleton (left)	1.34709
25282	IDP_dMRI_TBSS_L2_Cingulum_cingulate_gyrus_R	Mean L2 in cingulum cingulate gyrus on FA skeleton (right)	0.287652
25283	IDP_dMRI_TBSS_L2_Cingulum_cingulate_gyrus_L	Mean L2 in cingulum cingulate gyrus on FA skeleton (left)	0.35385
25284	IDP_dMRI_TBSS_L2_Cingulum_hippocampus_R	Mean L2 in cingulum hippocampus on FA skeleton (right)	0.504289
25285	IDP_dMRI_TBSS_L2_Cingulum_hippocampus_L	Mean L2 in cingulum hippocampus on FA skeleton (left)	0.818078
25286	IDP_dMRI_TBSS_L2_Fornix_cres+Stria_terminalis_R	Mean L2 in fornix cres+stria terminalis on FA skeleton (right)	1.69309
25287	IDP_dMRI_TBSS_L2_Fornix_cres+Stria_terminalis_L	Mean L2 in fornix cres+stria terminalis on FA skeleton (left)	1.93498
25288	IDP_dMRI_TBSS_L2_Superior_longitudinal_fasciculus_R	Mean L2 in superior longitudinal fasciculus on FA skeleton (right)	0.996596
25289	IDP_dMRI_TBSS_L2_Superior_longitudinal_fasciculus_L	Mean L2 in superior longitudinal fasciculus on FA skeleton (left)	1.03542
25290	IDP_dMRI_TBSS_L2_Superior_fronto-occipital_fasciculus_R	Mean L2 in superior fronto-occipital fasciculus on FA skeleton (right)	2.49355
25291	IDP_dMRI_TBSS_L2_Superior_fronto-occipital_fasciculus_L	Mean L2 in superior fronto-occipital fasciculus on FA skeleton (left)	2.33815
25292	IDP_dMRI_TBSS_L2_Uncinate_fasciculus_R	Mean L2 in uncinate fasciculus on FA skeleton (right)	0.687963
25293	IDP_dMRI_TBSS_L2_Uncinate_fasciculus_L	Mean L2 in uncinate fasciculus on FA skeleton (left)	0.704463
25294	IDP_dMRI_TBSS_L2_Tapetum_R	Mean L2 in tapetum on FA skeleton (right)	1.37364
25295	IDP_dMRI_TBSS_L2_Tapetum_L	Mean L2 in tapetum on FA skeleton (left)	1.29632
25296	IDP_dMRI_TBSS_L3_Middle_cerebellar_peduncle	Mean L3 in middle cerebellar peduncle on FA skeleton	1.00289
25297	IDP_dMRI_TBSS_L3_Pontine_crossing_tract	Mean L3 in pontine crossing tract on FA skeleton	0.851667
25298	IDP_dMRI_TBSS_L3_Genu_of_corpus_callosum	Mean L3 in genu of corpus callosum on FA skeleton	0.934897
25299	IDP_dMRI_TBSS_L3_Body_of_corpus_callosum	Mean L3 in body of corpus callosum on FA skeleton	0.910338
25300	IDP_dMRI_TBSS_L3_Splenium_of_corpus_callosum	Mean L3 in splenium of corpus callosum on FA skeleton	1.49106
25301	IDP_dMRI_TBSS_L3_Fornix	Mean L3 in fornix on FA skeleton	1.34611
25302	IDP_dMRI_TBSS_L3_Corticospinal_tract_R	Mean L3 in corticospinal tract on FA skeleton (right)	1.10787
25303	IDP_dMRI_TBSS_L3_Corticospinal_tract_L	Mean L3 in corticospinal tract on FA skeleton (left)	0.880777
25304	IDP_dMRI_TBSS_L3_Medial_lemniscus_R	Mean L3 in medial lemniscus on FA skeleton (right)	1.6735
25305	IDP_dMRI_TBSS_L3_Medial_lemniscus_L	Mean L3 in medial lemniscus on FA skeleton (left)	1.81728
25306	IDP_dMRI_TBSS_L3_Inferior_cerebellar_peduncle_R	Mean L3 in inferior cerebellar peduncle on FA skeleton (right)	1.70012
25307	IDP_dMRI_TBSS_L3_Inferior_cerebellar_peduncle_L	Mean L3 in inferior cerebellar peduncle on FA skeleton (left)	1.88754
25308	IDP_dMRI_TBSS_L3_Superior_cerebellar_peduncle_R	Mean L3 in superior cerebellar peduncle on FA skeleton (right)	0.889669
25309	IDP_dMRI_TBSS_L3_Superior_cerebellar_peduncle_L	Mean L3 in superior cerebellar peduncle on FA skeleton (left)	0.827918
25310	IDP_dMRI_TBSS_L3_Cerebral_peduncle_R	Mean L3 in cerebral peduncle on FA skeleton (right)	0.36165
25311	IDP_dMRI_TBSS_L3_Cerebral_peduncle_L	Mean L3 in cerebral peduncle on FA skeleton (left)	0.421531
25312	IDP_dMRI_TBSS_L3_Anterior_limb_of_internal_capsule_R	Mean L3 in anterior limb of internal capsule on FA skeleton (right)	1.55016
25313	IDP_dMRI_TBSS_L3_Anterior_limb_of_internal_capsule_L	Mean L3 in anterior limb of internal capsule on FA skeleton (left)	1.64016
25314	IDP_dMRI_TBSS_L3_Posterior_limb_of_internal_capsule_R	Mean L3 in posterior limb of internal capsule on FA skeleton (right)	0.3952
25315	IDP_dMRI_TBSS_L3_Posterior_limb_of_internal_capsule_L	Mean L3 in posterior limb of internal capsule on FA skeleton (left)	0.216926
25316	IDP_dMRI_TBSS_L3_Retrolenticular_part_of_internal_capsule_R	Mean L3 in retrolenticular part of internal capsule on FA skeleton (right)	0.921374
25317	IDP_dMRI_TBSS_L3_Retrolenticular_part_of_internal_capsule_L	Mean L3 in retrolenticular part of internal capsule on FA skeleton (left)	0.756766
25318	IDP_dMRI_TBSS_L3_Anterior_corona_radiata_R	Mean L3 in anterior corona radiata on FA skeleton (right)	1.15107
25319	IDP_dMRI_TBSS_L3_Anterior_corona_radiata_L	Mean L3 in anterior corona radiata on FA skeleton (left)	1.13162
25320	IDP_dMRI_TBSS_L3_Superior_corona_radiata_R	Mean L3 in superior corona radiata on FA skeleton (right)	1.39633
25321	IDP_dMRI_TBSS_L3_Superior_corona_radiata_L	Mean L3 in superior corona radiata on FA skeleton (left)	1.45676
25322	IDP_dMRI_TBSS_L3_Posterior_corona_radiata_R	Mean L3 in posterior corona radiata on FA skeleton (right)	1.91346
25323	IDP_dMRI_TBSS_L3_Posterior_corona_radiata_L	Mean L3 in posterior corona radiata on FA skeleton (left)	1.91607
25324	IDP_dMRI_TBSS_L3_Posterior_thalamic_radiation_R	Mean L3 in posterior thalamic radiation on FA skeleton (right)	1.28537
25325	IDP_dMRI_TBSS_L3_Posterior_thalamic_radiation_L	Mean L3 in posterior thalamic radiation on FA skeleton (left)	1.31127
25326	IDP_dMRI_TBSS_L3_Sagittal_stratum_R	Mean L3 in sagittal stratum on FA skeleton (right)	0.888152
25327	IDP_dMRI_TBSS_L3_Sagittal_stratum_L	Mean L3 in sagittal stratum on FA skeleton (left)	0.886177
25328	IDP_dMRI_TBSS_L3_External_capsule_R	Mean L3 in external capsule on FA skeleton (right)	1.6447
25329	IDP_dMRI_TBSS_L3_External_capsule_L	Mean L3 in external capsule on FA skeleton (left)	1.59869
25330	IDP_dMRI_TBSS_L3_Cingulum_cingulate_gyrus_R	Mean L3 in cingulum cingulate gyrus on FA skeleton (right)	0.411841
25331	IDP_dMRI_TBSS_L3_Cingulum_cingulate_gyrus_L	Mean L3 in cingulum cingulate gyrus on FA skeleton (left)	0.631048
25332	IDP_dMRI_TBSS_L3_Cingulum_hippocampus_R	Mean L3 in cingulum hippocampus on FA skeleton (right)	0.523427
25333	IDP_dMRI_TBSS_L3_Cingulum_hippocampus_L	Mean L3 in cingulum hippocampus on FA skeleton (left)	0.967801
25334	IDP_dMRI_TBSS_L3_Fornix_cres+Stria_terminalis_R	Mean L3 in fornix cres+stria terminalis on FA skeleton (right)	2.07081
25335	IDP_dMRI_TBSS_L3_Fornix_cres+Stria_terminalis_L	Mean L3 in fornix cres+stria terminalis on FA skeleton (left)	2.31044
25336	IDP_dMRI_TBSS_L3_Superior_longitudinal_fasciculus_R	Mean L3 in superior longitudinal fasciculus on FA skeleton (right)	1.40271
25337	IDP_dMRI_TBSS_L3_Superior_longitudinal_fasciculus_L	Mean L3 in superior longitudinal fasciculus on FA skeleton (left)	1.42064
25338	IDP_dMRI_TBSS_L3_Superior_fronto-occipital_fasciculus_R	Mean L3 in superior fronto-occipital fasciculus on FA skeleton (right)	2.29206
25339	IDP_dMRI_TBSS_L3_Superior_fronto-occipital_fasciculus_L	Mean L3 in superior fronto-occipital fasciculus on FA skeleton (left)	2.20829
25340	IDP_dMRI_TBSS_L3_Uncinate_fasciculus_R	Mean L3 in uncinate fasciculus on FA skeleton (right)	0.654655
25341	IDP_dMRI_TBSS_L3_Uncinate_fasciculus_L	Mean L3 in uncinate fasciculus on FA skeleton (left)	0.77364
25342	IDP_dMRI_TBSS_L3_Tapetum_R	Mean L3 in tapetum on FA skeleton (right)	1.28939
25343	IDP_dMRI_TBSS_L3_Tapetum_L	Mean L3 in tapetum on FA skeleton (left)	1.26691
25344	IDP_dMRI_TBSS_ICVF_Middle_cerebellar_peduncle	Mean ICVF in middle cerebellar peduncle on FA skeleton	0.165738
25345	IDP_dMRI_TBSS_ICVF_Pontine_crossing_tract	Mean ICVF in pontine crossing tract on FA skeleton	-0.0639396
25346	IDP_dMRI_TBSS_ICVF_Genu_of_corpus_callosum	Mean ICVF in genu of corpus callosum on FA skeleton	0.347055
25347	IDP_dMRI_TBSS_ICVF_Body_of_corpus_callosum	Mean ICVF in body of corpus callosum on FA skeleton	0.450901
25348	IDP_dMRI_TBSS_ICVF_Splenium_of_corpus_callosum	Mean ICVF in splenium of corpus callosum on FA skeleton	0.13162
25349	IDP_dMRI_TBSS_ICVF_Fornix	Mean ICVF in fornix on FA skeleton	-0.507993
25350	IDP_dMRI_TBSS_ICVF_Corticospinal_tract_R	Mean ICVF in corticospinal tract on FA skeleton (right)	-0.167245
25351	IDP_dMRI_TBSS_ICVF_Corticospinal_tract_L	Mean ICVF in corticospinal tract on FA skeleton (left)	-0.0792656
25352	IDP_dMRI_TBSS_ICVF_Medial_lemniscus_R	Mean ICVF in medial lemniscus on FA skeleton (right)	1.36751
25353	IDP_dMRI_TBSS_ICVF_Medial_lemniscus_L	Mean ICVF in medial lemniscus on FA skeleton (left)	1.31002
25354	IDP_dMRI_TBSS_ICVF_Inferior_cerebellar_peduncle_R	Mean ICVF in inferior cerebellar peduncle on FA skeleton (right)	0.909702
25355	IDP_dMRI_TBSS_ICVF_Inferior_cerebellar_peduncle_L	Mean ICVF in inferior cerebellar peduncle on FA skeleton (left)	0.875572
25356	IDP_dMRI_TBSS_ICVF_Superior_cerebellar_peduncle_R	Mean ICVF in superior cerebellar peduncle on FA skeleton (right)	1.19308
25357	IDP_dMRI_TBSS_ICVF_Superior_cerebellar_peduncle_L	Mean ICVF in superior cerebellar peduncle on FA skeleton (left)	1.10415
25358	IDP_dMRI_TBSS_ICVF_Cerebral_peduncle_R	Mean ICVF in cerebral peduncle on FA skeleton (right)	0.526698
25359	IDP_dMRI_TBSS_ICVF_Cerebral_peduncle_L	Mean ICVF in cerebral peduncle on FA skeleton (left)	0.442179
25360	IDP_dMRI_TBSS_ICVF_Anterior_limb_of_internal_capsule_R	Mean ICVF in anterior limb of internal capsule on FA skeleton (right)	0.465573
25361	IDP_dMRI_TBSS_ICVF_Anterior_limb_of_internal_capsule_L	Mean ICVF in anterior limb of internal capsule on FA skeleton (left)	0.505433
25362	IDP_dMRI_TBSS_ICVF_Posterior_limb_of_internal_capsule_R	Mean ICVF in posterior limb of internal capsule on FA skeleton (right)	0.756402
25363	IDP_dMRI_TBSS_ICVF_Posterior_limb_of_internal_capsule_L	Mean ICVF in posterior limb of internal capsule on FA skeleton (left)	0.530204
25364	IDP_dMRI_TBSS_ICVF_Retrolenticular_part_of_internal_capsule_R	Mean ICVF in retrolenticular part of internal capsule on FA skeleton (right)	0.72966
25365	IDP_dMRI_TBSS_ICVF_Retrolenticular_part_of_internal_capsule_L	Mean ICVF in retrolenticular part of internal capsule on FA skeleton (left)	0.728714
25366	IDP_dMRI_TBSS_ICVF_Anterior_corona_radiata_R	Mean ICVF in anterior corona radiata on FA skeleton (right)	0.274752
25367	IDP_dMRI_TBSS_ICVF_Anterior_corona_radiata_L	Mean ICVF in anterior corona radiata on FA skeleton (left)	0.313043
25368	IDP_dMRI_TBSS_ICVF_Superior_corona_radiata_R	Mean ICVF in superior corona radiata on FA skeleton (right)	-0.199127
25369	IDP_dMRI_TBSS_ICVF_Superior_corona_radiata_L	Mean ICVF in superior corona radiata on FA skeleton (left)	-0.192452
25370	IDP_dMRI_TBSS_ICVF_Posterior_corona_radiata_R	Mean ICVF in posterior corona radiata on FA skeleton (right)	-0.0396877
25371	IDP_dMRI_TBSS_ICVF_Posterior_corona_radiata_L	Mean ICVF in posterior corona radiata on FA skeleton (left)	-0.0774914
25372	IDP_dMRI_TBSS_ICVF_Posterior_thalamic_radiation_R	Mean ICVF in posterior thalamic radiation on FA skeleton (right)	0.261571
25373	IDP_dMRI_TBSS_ICVF_Posterior_thalamic_radiation_L	Mean ICVF in posterior thalamic radiation on FA skeleton (left)	0.237683
25374	IDP_dMRI_TBSS_ICVF_Sagittal_stratum_R	Mean ICVF in sagittal stratum on FA skeleton (right)	0.487882
25375	IDP_dMRI_TBSS_ICVF_Sagittal_stratum_L	Mean ICVF in sagittal stratum on FA skeleton (left)	0.506825
25376	IDP_dMRI_TBSS_ICVF_External_capsule_R	Mean ICVF in external capsule on FA skeleton (right)	-0.0798968
25377	IDP_dMRI_TBSS_ICVF_External_capsule_L	Mean ICVF in external capsule on FA skeleton (left)	-0.221238
25378	IDP_dMRI_TBSS_ICVF_Cingulum_cingulate_gyrus_R	Mean ICVF in cingulum cingulate gyrus on FA skeleton (right)	0.960513
25379	IDP_dMRI_TBSS_ICVF_Cingulum_cingulate_gyrus_L	Mean ICVF in cingulum cingulate gyrus on FA skeleton (left)	0.654858
25380	IDP_dMRI_TBSS_ICVF_Cingulum_hippocampus_R	Mean ICVF in cingulum hippocampus on FA skeleton (right)	0.309993
25381	IDP_dMRI_TBSS_ICVF_Cingulum_hippocampus_L	Mean ICVF in cingulum hippocampus on FA skeleton (left)	0.353892
25382	IDP_dMRI_TBSS_ICVF_Fornix_cres+Stria_terminalis_R	Mean ICVF in fornix cres+stria terminalis on FA skeleton (right)	1.38398
25383	IDP_dMRI_TBSS_ICVF_Fornix_cres+Stria_terminalis_L	Mean ICVF in fornix cres+stria terminalis on FA skeleton (left)	1.38229
25384	IDP_dMRI_TBSS_ICVF_Superior_longitudinal_fasciculus_R	Mean ICVF in superior longitudinal fasciculus on FA skeleton (right)	-0.071774
25385	IDP_dMRI_TBSS_ICVF_Superior_longitudinal_fasciculus_L	Mean ICVF in superior longitudinal fasciculus on FA skeleton (left)	-0.171834
25386	IDP_dMRI_TBSS_ICVF_Superior_fronto-occipital_fasciculus_R	Mean ICVF in superior fronto-occipital fasciculus on FA skeleton (right)	-1.05012
25387	IDP_dMRI_TBSS_ICVF_Superior_fronto-occipital_fasciculus_L	Mean ICVF in superior fronto-occipital fasciculus on FA skeleton (left)	-1.12905
25388	IDP_dMRI_TBSS_ICVF_Uncinate_fasciculus_R	Mean ICVF in uncinate fasciculus on FA skeleton (right)	0.185206
25389	IDP_dMRI_TBSS_ICVF_Uncinate_fasciculus_L	Mean ICVF in uncinate fasciculus on FA skeleton (left)	0.366168
25390	IDP_dMRI_TBSS_ICVF_Tapetum_R	Mean ICVF in tapetum on FA skeleton (right)	-0.206873
25391	IDP_dMRI_TBSS_ICVF_Tapetum_L	Mean ICVF in tapetum on FA skeleton (left)	0.0229172
25392	IDP_dMRI_TBSS_OD_Middle_cerebellar_peduncle	Mean OD in middle cerebellar peduncle on FA skeleton	1.35899
25393	IDP_dMRI_TBSS_OD_Pontine_crossing_tract	Mean OD in pontine crossing tract on FA skeleton	0.357296
25394	IDP_dMRI_TBSS_OD_Genu_of_corpus_callosum	Mean OD in genu of corpus callosum on FA skeleton	1.0802
25395	IDP_dMRI_TBSS_OD_Body_of_corpus_callosum	Mean OD in body of corpus callosum on FA skeleton	0.80516
25396	IDP_dMRI_TBSS_OD_Splenium_of_corpus_callosum	Mean OD in splenium of corpus callosum on FA skeleton	0.848404
25397	IDP_dMRI_TBSS_OD_Fornix	Mean OD in fornix on FA skeleton	2.12076
25398	IDP_dMRI_TBSS_OD_Corticospinal_tract_R	Mean OD in corticospinal tract on FA skeleton (right)	1.06872
25399	IDP_dMRI_TBSS_OD_Corticospinal_tract_L	Mean OD in corticospinal tract on FA skeleton (left)	1.29042
25400	IDP_dMRI_TBSS_OD_Medial_lemniscus_R	Mean OD in medial lemniscus on FA skeleton (right)	1.87358
25401	IDP_dMRI_TBSS_OD_Medial_lemniscus_L	Mean OD in medial lemniscus on FA skeleton (left)	1.6292
25402	IDP_dMRI_TBSS_OD_Inferior_cerebellar_peduncle_R	Mean OD in inferior cerebellar peduncle on FA skeleton (right)	2.48535
25403	IDP_dMRI_TBSS_OD_Inferior_cerebellar_peduncle_L	Mean OD in inferior cerebellar peduncle on FA skeleton (left)	2.5112
25404	IDP_dMRI_TBSS_OD_Superior_cerebellar_peduncle_R	Mean OD in superior cerebellar peduncle on FA skeleton (right)	1.4602
25405	IDP_dMRI_TBSS_OD_Superior_cerebellar_peduncle_L	Mean OD in superior cerebellar peduncle on FA skeleton (left)	1.40593
25406	IDP_dMRI_TBSS_OD_Cerebral_peduncle_R	Mean OD in cerebral peduncle on FA skeleton (right)	0.696914
25407	IDP_dMRI_TBSS_OD_Cerebral_peduncle_L	Mean OD in cerebral peduncle on FA skeleton (left)	0.57058
25408	IDP_dMRI_TBSS_OD_Anterior_limb_of_internal_capsule_R	Mean OD in anterior limb of internal capsule on FA skeleton (right)	0.793745
25409	IDP_dMRI_TBSS_OD_Anterior_limb_of_internal_capsule_L	Mean OD in anterior limb of internal capsule on FA skeleton (left)	0.819796
25410	IDP_dMRI_TBSS_OD_Posterior_limb_of_internal_capsule_R	Mean OD in posterior limb of internal capsule on FA skeleton (right)	0.411543
25411	IDP_dMRI_TBSS_OD_Posterior_limb_of_internal_capsule_L	Mean OD in posterior limb of internal capsule on FA skeleton (left)	0.341948
25412	IDP_dMRI_TBSS_OD_Retrolenticular_part_of_internal_capsule_R	Mean OD in retrolenticular part of internal capsule on FA skeleton (right)	0.555443
25413	IDP_dMRI_TBSS_OD_Retrolenticular_part_of_internal_capsule_L	Mean OD in retrolenticular part of internal capsule on FA skeleton (left)	0.752719
25414	IDP_dMRI_TBSS_OD_Anterior_corona_radiata_R	Mean OD in anterior corona radiata on FA skeleton (right)	0.474787
25415	IDP_dMRI_TBSS_OD_Anterior_corona_radiata_L	Mean OD in anterior corona radiata on FA skeleton (left)	0.155093
25416	IDP_dMRI_TBSS_OD_Superior_corona_radiata_R	Mean OD in superior corona radiata on FA skeleton (right)	-0.0982884
25417	IDP_dMRI_TBSS_OD_Superior_corona_radiata_L	Mean OD in superior corona radiata on FA skeleton (left)	-0.240985
25418	IDP_dMRI_TBSS_OD_Posterior_corona_radiata_R	Mean OD in posterior corona radiata on FA skeleton (right)	0.396692
25419	IDP_dMRI_TBSS_OD_Posterior_corona_radiata_L	Mean OD in posterior corona radiata on FA skeleton (left)	0.172796
25420	IDP_dMRI_TBSS_OD_Posterior_thalamic_radiation_R	Mean OD in posterior thalamic radiation on FA skeleton (right)	1.30845
25421	IDP_dMRI_TBSS_OD_Posterior_thalamic_radiation_L	Mean OD in posterior thalamic radiation on FA skeleton (left)	1.58245
25422	IDP_dMRI_TBSS_OD_Sagittal_stratum_R	Mean OD in sagittal stratum on FA skeleton (right)	0.88437
25423	IDP_dMRI_TBSS_OD_Sagittal_stratum_L	Mean OD in sagittal stratum on FA skeleton (left)	1.20677
25424	IDP_dMRI_TBSS_OD_External_capsule_R	Mean OD in external capsule on FA skeleton (right)	0.277331
25425	IDP_dMRI_TBSS_OD_External_capsule_L	Mean OD in external capsule on FA skeleton (left)	0.8327
25426	IDP_dMRI_TBSS_OD_Cingulum_cingulate_gyrus_R	Mean OD in cingulum cingulate gyrus on FA skeleton (right)	1.37304
25427	IDP_dMRI_TBSS_OD_Cingulum_cingulate_gyrus_L	Mean OD in cingulum cingulate gyrus on FA skeleton (left)	1.40395
25428	IDP_dMRI_TBSS_OD_Cingulum_hippocampus_R	Mean OD in cingulum hippocampus on FA skeleton (right)	1.26697
25429	IDP_dMRI_TBSS_OD_Cingulum_hippocampus_L	Mean OD in cingulum hippocampus on FA skeleton (left)	1.39356
25430	IDP_dMRI_TBSS_OD_Fornix_cres+Stria_terminalis_R	Mean OD in fornix cres+stria terminalis on FA skeleton (right)	1.65048
25431	IDP_dMRI_TBSS_OD_Fornix_cres+Stria_terminalis_L	Mean OD in fornix cres+stria terminalis on FA skeleton (left)	1.92401
25432	IDP_dMRI_TBSS_OD_Superior_longitudinal_fasciculus_R	Mean OD in superior longitudinal fasciculus on FA skeleton (right)	0.59206
25433	IDP_dMRI_TBSS_OD_Superior_longitudinal_fasciculus_L	Mean OD in superior longitudinal fasciculus on FA skeleton (left)	0.855738
25434	IDP_dMRI_TBSS_OD_Superior_fronto-occipital_fasciculus_R	Mean OD in superior fronto-occipital fasciculus on FA skeleton (right)	0.500604
25435	IDP_dMRI_TBSS_OD_Superior_fronto-occipital_fasciculus_L	Mean OD in superior fronto-occipital fasciculus on FA skeleton (left)	0.941294
25436	IDP_dMRI_TBSS_OD_Uncinate_fasciculus_R	Mean OD in uncinate fasciculus on FA skeleton (right)	1.10821
25437	IDP_dMRI_TBSS_OD_Uncinate_fasciculus_L	Mean OD in uncinate fasciculus on FA skeleton (left)	0.849699
25438	IDP_dMRI_TBSS_OD_Tapetum_R	Mean OD in tapetum on FA skeleton (right)	1.76824
25439	IDP_dMRI_TBSS_OD_Tapetum_L	Mean OD in tapetum on FA skeleton (left)	1.66475
25440	IDP_dMRI_TBSS_ISOVF_Middle_cerebellar_peduncle	Mean ISOVF in middle cerebellar peduncle on FA skeleton	1.03736
25441	IDP_dMRI_TBSS_ISOVF_Pontine_crossing_tract	Mean ISOVF in pontine crossing tract on FA skeleton	0.941236
25442	IDP_dMRI_TBSS_ISOVF_Genu_of_corpus_callosum	Mean ISOVF in genu of corpus callosum on FA skeleton	1.29435
25443	IDP_dMRI_TBSS_ISOVF_Body_of_corpus_callosum	Mean ISOVF in body of corpus callosum on FA skeleton	0.653591
25444	IDP_dMRI_TBSS_ISOVF_Splenium_of_corpus_callosum	Mean ISOVF in splenium of corpus callosum on FA skeleton	1.21763
25445	IDP_dMRI_TBSS_ISOVF_Fornix	Mean ISOVF in fornix on FA skeleton	0.437925
25446	IDP_dMRI_TBSS_ISOVF_Corticospinal_tract_R	Mean ISOVF in corticospinal tract on FA skeleton (right)	1.11141
25447	IDP_dMRI_TBSS_ISOVF_Corticospinal_tract_L	Mean ISOVF in corticospinal tract on FA skeleton (left)	0.991033
25448	IDP_dMRI_TBSS_ISOVF_Medial_lemniscus_R	Mean ISOVF in medial lemniscus on FA skeleton (right)	1.92676
25449	IDP_dMRI_TBSS_ISOVF_Medial_lemniscus_L	Mean ISOVF in medial lemniscus on FA skeleton (left)	1.83794
25450	IDP_dMRI_TBSS_ISOVF_Inferior_cerebellar_peduncle_R	Mean ISOVF in inferior cerebellar peduncle on FA skeleton (right)	1.48777
25451	IDP_dMRI_TBSS_ISOVF_Inferior_cerebellar_peduncle_L	Mean ISOVF in inferior cerebellar peduncle on FA skeleton (left)	1.63292
25452	IDP_dMRI_TBSS_ISOVF_Superior_cerebellar_peduncle_R	Mean ISOVF in superior cerebellar peduncle on FA skeleton (right)	0.663899
25453	IDP_dMRI_TBSS_ISOVF_Superior_cerebellar_peduncle_L	Mean ISOVF in superior cerebellar peduncle on FA skeleton (left)	0.799562
25454	IDP_dMRI_TBSS_ISOVF_Cerebral_peduncle_R	Mean ISOVF in cerebral peduncle on FA skeleton (right)	0.667038
25455	IDP_dMRI_TBSS_ISOVF_Cerebral_peduncle_L	Mean ISOVF in cerebral peduncle on FA skeleton (left)	0.782869
25456	IDP_dMRI_TBSS_ISOVF_Anterior_limb_of_internal_capsule_R	Mean ISOVF in anterior limb of internal capsule on FA skeleton (right)	1.24602
25457	IDP_dMRI_TBSS_ISOVF_Anterior_limb_of_internal_capsule_L	Mean ISOVF in anterior limb of internal capsule on FA skeleton (left)	1.40821
25458	IDP_dMRI_TBSS_ISOVF_Posterior_limb_of_internal_capsule_R	Mean ISOVF in posterior limb of internal capsule on FA skeleton (right)	0.675046
25459	IDP_dMRI_TBSS_ISOVF_Posterior_limb_of_internal_capsule_L	Mean ISOVF in posterior limb of internal capsule on FA skeleton (left)	0.206633
25460	IDP_dMRI_TBSS_ISOVF_Retrolenticular_part_of_internal_capsule_R	Mean ISOVF in retrolenticular part of internal capsule on FA skeleton (right)	0.924559
25461	IDP_dMRI_TBSS_ISOVF_Retrolenticular_part_of_internal_capsule_L	Mean ISOVF in retrolenticular part of internal capsule on FA skeleton (left)	0.81112
25462	IDP_dMRI_TBSS_ISOVF_Anterior_corona_radiata_R	Mean ISOVF in anterior corona radiata on FA skeleton (right)	1.02982
25463	IDP_dMRI_TBSS_ISOVF_Anterior_corona_radiata_L	Mean ISOVF in anterior corona radiata on FA skeleton (left)	0.997604
25464	IDP_dMRI_TBSS_ISOVF_Superior_corona_radiata_R	Mean ISOVF in superior corona radiata on FA skeleton (right)	0.679182
25465	IDP_dMRI_TBSS_ISOVF_Superior_corona_radiata_L	Mean ISOVF in superior corona radiata on FA skeleton (left)	0.79836
25466	IDP_dMRI_TBSS_ISOVF_Posterior_corona_radiata_R	Mean ISOVF in posterior corona radiata on FA skeleton (right)	1.40673
25467	IDP_dMRI_TBSS_ISOVF_Posterior_corona_radiata_L	Mean ISOVF in posterior corona radiata on FA skeleton (left)	1.52857
25468	IDP_dMRI_TBSS_ISOVF_Posterior_thalamic_radiation_R	Mean ISOVF in posterior thalamic radiation on FA skeleton (right)	0.76575
25469	IDP_dMRI_TBSS_ISOVF_Posterior_thalamic_radiation_L	Mean ISOVF in posterior thalamic radiation on FA skeleton (left)	1.18601
25470	IDP_dMRI_TBSS_ISOVF_Sagittal_stratum_R	Mean ISOVF in sagittal stratum on FA skeleton (right)	0.519057
25471	IDP_dMRI_TBSS_ISOVF_Sagittal_stratum_L	Mean ISOVF in sagittal stratum on FA skeleton (left)	0.811394
25472	IDP_dMRI_TBSS_ISOVF_External_capsule_R	Mean ISOVF in external capsule on FA skeleton (right)	2.52139
25473	IDP_dMRI_TBSS_ISOVF_External_capsule_L	Mean ISOVF in external capsule on FA skeleton (left)	2.49097
25474	IDP_dMRI_TBSS_ISOVF_Cingulum_cingulate_gyrus_R	Mean ISOVF in cingulum cingulate gyrus on FA skeleton (right)	0.69324
25475	IDP_dMRI_TBSS_ISOVF_Cingulum_cingulate_gyrus_L	Mean ISOVF in cingulum cingulate gyrus on FA skeleton (left)	0.650329
25476	IDP_dMRI_TBSS_ISOVF_Cingulum_hippocampus_R	Mean ISOVF in cingulum hippocampus on FA skeleton (right)	2.03939
25477	IDP_dMRI_TBSS_ISOVF_Cingulum_hippocampus_L	Mean ISOVF in cingulum hippocampus on FA skeleton (left)	2.15328
25478	IDP_dMRI_TBSS_ISOVF_Fornix_cres+Stria_terminalis_R	Mean ISOVF in fornix cres+stria terminalis on FA skeleton (right)	1.30747
25479	IDP_dMRI_TBSS_ISOVF_Fornix_cres+Stria_terminalis_L	Mean ISOVF in fornix cres+stria terminalis on FA skeleton (left)	1.60574
25480	IDP_dMRI_TBSS_ISOVF_Superior_longitudinal_fasciculus_R	Mean ISOVF in superior longitudinal fasciculus on FA skeleton (right)	0.680266
25481	IDP_dMRI_TBSS_ISOVF_Superior_longitudinal_fasciculus_L	Mean ISOVF in superior longitudinal fasciculus on FA skeleton (left)	0.806456
25482	IDP_dMRI_TBSS_ISOVF_Superior_fronto-occipital_fasciculus_R	Mean ISOVF in superior fronto-occipital fasciculus on FA skeleton (right)	1.68081
25483	IDP_dMRI_TBSS_ISOVF_Superior_fronto-occipital_fasciculus_L	Mean ISOVF in superior fronto-occipital fasciculus on FA skeleton (left)	2.35607
25484	IDP_dMRI_TBSS_ISOVF_Uncinate_fasciculus_R	Mean ISOVF in uncinate fasciculus on FA skeleton (right)	1.93006
25485	IDP_dMRI_TBSS_ISOVF_Uncinate_fasciculus_L	Mean ISOVF in uncinate fasciculus on FA skeleton (left)	1.92503
25486	IDP_dMRI_TBSS_ISOVF_Tapetum_R	Mean ISOVF in tapetum on FA skeleton (right)	1.25916
25487	IDP_dMRI_TBSS_ISOVF_Tapetum_L	Mean ISOVF in tapetum on FA skeleton (left)	1.43706
25488	IDP_dMRI_ProbtrackX_FA_ar_l	Weighted-mean FA in tract acoustic radiation (left)	0.00851149
25489	IDP_dMRI_ProbtrackX_FA_ar_r	Weighted-mean FA in tract acoustic radiation (right)	0.00515178
25490	IDP_dMRI_ProbtrackX_FA_atr_l	Weighted-mean FA in tract anterior thalamic radiation (left)	-0.325452
25491	IDP_dMRI_ProbtrackX_FA_atr_r	Weighted-mean FA in tract anterior thalamic radiation (right)	-0.241387
25492	IDP_dMRI_ProbtrackX_FA_cgc_l	Weighted-mean FA in tract cingulate gyrus part of cingulum (left)	-0.190041
25493	IDP_dMRI_ProbtrackX_FA_cgc_r	Weighted-mean FA in tract cingulate gyrus part of cingulum (right)	-0.102718
25494	IDP_dMRI_ProbtrackX_FA_cgh_l	Weighted-mean FA in tract parahippocampal part of cingulum (left)	-0.766209
25495	IDP_dMRI_ProbtrackX_FA_cgh_r	Weighted-mean FA in tract parahippocampal part of cingulum (right)	-0.681188
25496	IDP_dMRI_ProbtrackX_FA_cst_l	Weighted-mean FA in tract corticospinal tract (left)	-0.287694
25497	IDP_dMRI_ProbtrackX_FA_cst_r	Weighted-mean FA in tract corticospinal tract (right)	-0.395697
25498	IDP_dMRI_ProbtrackX_FA_fma	Weighted-mean FA in tract forceps major	-0.719909
25499	IDP_dMRI_ProbtrackX_FA_fmi	Weighted-mean FA in tract forceps minor	-0.275769
25500	IDP_dMRI_ProbtrackX_FA_ifo_l	Weighted-mean FA in tract inferior fronto-occipital fasciculus (left)	-0.399247
25501	IDP_dMRI_ProbtrackX_FA_ifo_r	Weighted-mean FA in tract inferior fronto-occipital fasciculus (right)	-0.339426
25502	IDP_dMRI_ProbtrackX_FA_ilf_l	Weighted-mean FA in tract inferior longitudinal fasciculus (left)	-0.525385
25503	IDP_dMRI_ProbtrackX_FA_ilf_r	Weighted-mean FA in tract inferior longitudinal fasciculus (right)	-0.559715
25504	IDP_dMRI_ProbtrackX_FA_mcp	Weighted-mean FA in tract middle cerebellar peduncle	-0.289411
25505	IDP_dMRI_ProbtrackX_FA_ml_l	Weighted-mean FA in tract medial lemniscus (left)	0.122285
25506	IDP_dMRI_ProbtrackX_FA_ml_r	Weighted-mean FA in tract medial lemniscus (right)	0.0384059
25507	IDP_dMRI_ProbtrackX_FA_ptr_l	Weighted-mean FA in tract posterior thalamic radiation (left)	-0.578698
25508	IDP_dMRI_ProbtrackX_FA_ptr_r	Weighted-mean FA in tract posterior thalamic radiation (right)	-0.499024
25509	IDP_dMRI_ProbtrackX_FA_slf_l	Weighted-mean FA in tract superior longitudinal fasciculus (left)	-0.366869
25510	IDP_dMRI_ProbtrackX_FA_slf_r	Weighted-mean FA in tract superior longitudinal fasciculus (right)	-0.300382
25511	IDP_dMRI_ProbtrackX_FA_str_l	Weighted-mean FA in tract superior thalamic radiation (left)	0.134296
25512	IDP_dMRI_ProbtrackX_FA_str_r	Weighted-mean FA in tract superior thalamic radiation (right)	0.0746994
25513	IDP_dMRI_ProbtrackX_FA_unc_l	Weighted-mean FA in tract uncinate fasciculus (left)	-0.207303
25514	IDP_dMRI_ProbtrackX_FA_unc_r	Weighted-mean FA in tract uncinate fasciculus (right)	-0.258003
25515	IDP_dMRI_ProbtrackX_MD_ar_l	Weighted-mean MD in tract acoustic radiation (left)	0.635074
25516	IDP_dMRI_ProbtrackX_MD_ar_r	Weighted-mean MD in tract acoustic radiation (right)	0.588087
25517	IDP_dMRI_ProbtrackX_MD_atr_l	Weighted-mean MD in tract anterior thalamic radiation (left)	1.15223
25518	IDP_dMRI_ProbtrackX_MD_atr_r	Weighted-mean MD in tract anterior thalamic radiation (right)	1.09257
25519	IDP_dMRI_ProbtrackX_MD_cgc_l	Weighted-mean MD in tract cingulate gyrus part of cingulum (left)	0.237818
25520	IDP_dMRI_ProbtrackX_MD_cgc_r	Weighted-mean MD in tract cingulate gyrus part of cingulum (right)	0.11797
25521	IDP_dMRI_ProbtrackX_MD_cgh_l	Weighted-mean MD in tract parahippocampal part of cingulum (left)	2.20866
25522	IDP_dMRI_ProbtrackX_MD_cgh_r	Weighted-mean MD in tract parahippocampal part of cingulum (right)	1.8919
25523	IDP_dMRI_ProbtrackX_MD_cst_l	Weighted-mean MD in tract corticospinal tract (left)	0.39312
25524	IDP_dMRI_ProbtrackX_MD_cst_r	Weighted-mean MD in tract corticospinal tract (right)	0.466874
25525	IDP_dMRI_ProbtrackX_MD_fma	Weighted-mean MD in tract forceps major	0.694359
25526	IDP_dMRI_ProbtrackX_MD_fmi	Weighted-mean MD in tract forceps minor	0.417459
25527	IDP_dMRI_ProbtrackX_MD_ifo_l	Weighted-mean MD in tract inferior fronto-occipital fasciculus (left)	0.795425
25528	IDP_dMRI_ProbtrackX_MD_ifo_r	Weighted-mean MD in tract inferior fronto-occipital fasciculus (right)	0.713805
25529	IDP_dMRI_ProbtrackX_MD_ilf_l	Weighted-mean MD in tract inferior longitudinal fasciculus (left)	0.835785
25530	IDP_dMRI_ProbtrackX_MD_ilf_r	Weighted-mean MD in tract inferior longitudinal fasciculus (right)	0.808361
25531	IDP_dMRI_ProbtrackX_MD_mcp	Weighted-mean MD in tract middle cerebellar peduncle	0.747922
25532	IDP_dMRI_ProbtrackX_MD_ml_l	Weighted-mean MD in tract medial lemniscus (left)	0.429651
25533	IDP_dMRI_ProbtrackX_MD_ml_r	Weighted-mean MD in tract medial lemniscus (right)	0.192416
25534	IDP_dMRI_ProbtrackX_MD_ptr_l	Weighted-mean MD in tract posterior thalamic radiation (left)	1.49032
25535	IDP_dMRI_ProbtrackX_MD_ptr_r	Weighted-mean MD in tract posterior thalamic radiation (right)	1.39979
25536	IDP_dMRI_ProbtrackX_MD_slf_l	Weighted-mean MD in tract superior longitudinal fasciculus (left)	1.16724
25537	IDP_dMRI_ProbtrackX_MD_slf_r	Weighted-mean MD in tract superior longitudinal fasciculus (right)	1.09099
25538	IDP_dMRI_ProbtrackX_MD_str_l	Weighted-mean MD in tract superior thalamic radiation (left)	0.876281
25539	IDP_dMRI_ProbtrackX_MD_str_r	Weighted-mean MD in tract superior thalamic radiation (right)	0.856706
25540	IDP_dMRI_ProbtrackX_MD_unc_l	Weighted-mean MD in tract uncinate fasciculus (left)	0.607614
25541	IDP_dMRI_ProbtrackX_MD_unc_r	Weighted-mean MD in tract uncinate fasciculus (right)	0.711088
25542	IDP_dMRI_ProbtrackX_MO_ar_l	Weighted-mean MO in tract acoustic radiation (left)	-0.00867756
25543	IDP_dMRI_ProbtrackX_MO_ar_r	Weighted-mean MO in tract acoustic radiation (right)	-0.000271721
25544	IDP_dMRI_ProbtrackX_MO_atr_l	Weighted-mean MO in tract anterior thalamic radiation (left)	-0.157823
25545	IDP_dMRI_ProbtrackX_MO_atr_r	Weighted-mean MO in tract anterior thalamic radiation (right)	-0.152117
25546	IDP_dMRI_ProbtrackX_MO_cgc_l	Weighted-mean MO in tract cingulate gyrus part of cingulum (left)	-0.666345
25547	IDP_dMRI_ProbtrackX_MO_cgc_r	Weighted-mean MO in tract cingulate gyrus part of cingulum (right)	-0.501733
25548	IDP_dMRI_ProbtrackX_MO_cgh_l	Weighted-mean MO in tract parahippocampal part of cingulum (left)	-0.492304
25549	IDP_dMRI_ProbtrackX_MO_cgh_r	Weighted-mean MO in tract parahippocampal part of cingulum (right)	-0.469296
25550	IDP_dMRI_ProbtrackX_MO_cst_l	Weighted-mean MO in tract corticospinal tract (left)	-0.33797
25551	IDP_dMRI_ProbtrackX_MO_cst_r	Weighted-mean MO in tract corticospinal tract (right)	-0.419451
25552	IDP_dMRI_ProbtrackX_MO_fma	Weighted-mean MO in tract forceps major	-1.01808
25553	IDP_dMRI_ProbtrackX_MO_fmi	Weighted-mean MO in tract forceps minor	-0.191311
25554	IDP_dMRI_ProbtrackX_MO_ifo_l	Weighted-mean MO in tract inferior fronto-occipital fasciculus (left)	-0.308814
25555	IDP_dMRI_ProbtrackX_MO_ifo_r	Weighted-mean MO in tract inferior fronto-occipital fasciculus (right)	-0.241109
25556	IDP_dMRI_ProbtrackX_MO_ilf_l	Weighted-mean MO in tract inferior longitudinal fasciculus (left)	-0.250139
25557	IDP_dMRI_ProbtrackX_MO_ilf_r	Weighted-mean MO in tract inferior longitudinal fasciculus (right)	-0.268127
25558	IDP_dMRI_ProbtrackX_MO_mcp	Weighted-mean MO in tract middle cerebellar peduncle	-0.245292
25559	IDP_dMRI_ProbtrackX_MO_ml_l	Weighted-mean MO in tract medial lemniscus (left)	-0.833384
25560	IDP_dMRI_ProbtrackX_MO_ml_r	Weighted-mean MO in tract medial lemniscus (right)	-0.834964
25561	IDP_dMRI_ProbtrackX_MO_ptr_l	Weighted-mean MO in tract posterior thalamic radiation (left)	-0.462557
25562	IDP_dMRI_ProbtrackX_MO_ptr_r	Weighted-mean MO in tract posterior thalamic radiation (right)	-0.328895
25563	IDP_dMRI_ProbtrackX_MO_slf_l	Weighted-mean MO in tract superior longitudinal fasciculus (left)	-0.127218
25564	IDP_dMRI_ProbtrackX_MO_slf_r	Weighted-mean MO in tract superior longitudinal fasciculus (right)	-0.166402
25565	IDP_dMRI_ProbtrackX_MO_str_l	Weighted-mean MO in tract superior thalamic radiation (left)	-0.15381
25566	IDP_dMRI_ProbtrackX_MO_str_r	Weighted-mean MO in tract superior thalamic radiation (right)	-0.164501
25567	IDP_dMRI_ProbtrackX_MO_unc_l	Weighted-mean MO in tract uncinate fasciculus (left)	-0.483708
25568	IDP_dMRI_ProbtrackX_MO_unc_r	Weighted-mean MO in tract uncinate fasciculus (right)	-0.479438
25569	IDP_dMRI_ProbtrackX_L1_ar_l	Weighted-mean L1 in tract acoustic radiation (left)	0.495743
25570	IDP_dMRI_ProbtrackX_L1_ar_r	Weighted-mean L1 in tract acoustic radiation (right)	0.419821
25571	IDP_dMRI_ProbtrackX_L1_atr_l	Weighted-mean L1 in tract anterior thalamic radiation (left)	0.865764
25572	IDP_dMRI_ProbtrackX_L1_atr_r	Weighted-mean L1 in tract anterior thalamic radiation (right)	0.807271
25573	IDP_dMRI_ProbtrackX_L1_cgc_l	Weighted-mean L1 in tract cingulate gyrus part of cingulum (left)	-0.213753
25574	IDP_dMRI_ProbtrackX_L1_cgc_r	Weighted-mean L1 in tract cingulate gyrus part of cingulum (right)	-0.0920059
25575	IDP_dMRI_ProbtrackX_L1_cgh_l	Weighted-mean L1 in tract parahippocampal part of cingulum (left)	2.00185
25576	IDP_dMRI_ProbtrackX_L1_cgh_r	Weighted-mean L1 in tract parahippocampal part of cingulum (right)	1.65489
25577	IDP_dMRI_ProbtrackX_L1_cst_l	Weighted-mean L1 in tract corticospinal tract (left)	0.0434199
25578	IDP_dMRI_ProbtrackX_L1_cst_r	Weighted-mean L1 in tract corticospinal tract (right)	0.0244803
25579	IDP_dMRI_ProbtrackX_L1_fma	Weighted-mean L1 in tract forceps major	0.27092
25580	IDP_dMRI_ProbtrackX_L1_fmi	Weighted-mean L1 in tract forceps minor	0.0723525
25581	IDP_dMRI_ProbtrackX_L1_ifo_l	Weighted-mean L1 in tract inferior fronto-occipital fasciculus (left)	0.340187
25582	IDP_dMRI_ProbtrackX_L1_ifo_r	Weighted-mean L1 in tract inferior fronto-occipital fasciculus (right)	0.31267
25583	IDP_dMRI_ProbtrackX_L1_ilf_l	Weighted-mean L1 in tract inferior longitudinal fasciculus (left)	0.340931
25584	IDP_dMRI_ProbtrackX_L1_ilf_r	Weighted-mean L1 in tract inferior longitudinal fasciculus (right)	0.333423
25585	IDP_dMRI_ProbtrackX_L1_mcp	Weighted-mean L1 in tract middle cerebellar peduncle	0.39133
25586	IDP_dMRI_ProbtrackX_L1_ml_l	Weighted-mean L1 in tract medial lemniscus (left)	0.242568
25587	IDP_dMRI_ProbtrackX_L1_ml_r	Weighted-mean L1 in tract medial lemniscus (right)	0.0461213
25588	IDP_dMRI_ProbtrackX_L1_ptr_l	Weighted-mean L1 in tract posterior thalamic radiation (left)	1.04475
25589	IDP_dMRI_ProbtrackX_L1_ptr_r	Weighted-mean L1 in tract posterior thalamic radiation (right)	0.875249
25590	IDP_dMRI_ProbtrackX_L1_slf_l	Weighted-mean L1 in tract superior longitudinal fasciculus (left)	0.716941
25591	IDP_dMRI_ProbtrackX_L1_slf_r	Weighted-mean L1 in tract superior longitudinal fasciculus (right)	0.68172
25592	IDP_dMRI_ProbtrackX_L1_str_l	Weighted-mean L1 in tract superior thalamic radiation (left)	0.877619
25593	IDP_dMRI_ProbtrackX_L1_str_r	Weighted-mean L1 in tract superior thalamic radiation (right)	0.696641
25594	IDP_dMRI_ProbtrackX_L1_unc_l	Weighted-mean L1 in tract uncinate fasciculus (left)	0.327271
25595	IDP_dMRI_ProbtrackX_L1_unc_r	Weighted-mean L1 in tract uncinate fasciculus (right)	0.317072
25596	IDP_dMRI_ProbtrackX_L2_ar_l	Weighted-mean L2 in tract acoustic radiation (left)	0.490789
25597	IDP_dMRI_ProbtrackX_L2_ar_r	Weighted-mean L2 in tract acoustic radiation (right)	0.471168
25598	IDP_dMRI_ProbtrackX_L2_atr_l	Weighted-mean L2 in tract anterior thalamic radiation (left)	1.15666
25599	IDP_dMRI_ProbtrackX_L2_atr_r	Weighted-mean L2 in tract anterior thalamic radiation (right)	1.07467
25600	IDP_dMRI_ProbtrackX_L2_cgc_l	Weighted-mean L2 in tract cingulate gyrus part of cingulum (left)	0.27907
25601	IDP_dMRI_ProbtrackX_L2_cgc_r	Weighted-mean L2 in tract cingulate gyrus part of cingulum (right)	0.118105
25602	IDP_dMRI_ProbtrackX_L2_cgh_l	Weighted-mean L2 in tract parahippocampal part of cingulum (left)	2.14954
25603	IDP_dMRI_ProbtrackX_L2_cgh_r	Weighted-mean L2 in tract parahippocampal part of cingulum (right)	1.87794
25604	IDP_dMRI_ProbtrackX_L2_cst_l	Weighted-mean L2 in tract corticospinal tract (left)	0.325644
25605	IDP_dMRI_ProbtrackX_L2_cst_r	Weighted-mean L2 in tract corticospinal tract (right)	0.459663
25606	IDP_dMRI_ProbtrackX_L2_fma	Weighted-mean L2 in tract forceps major	0.853176
25607	IDP_dMRI_ProbtrackX_L2_fmi	Weighted-mean L2 in tract forceps minor	0.478777
25608	IDP_dMRI_ProbtrackX_L2_ifo_l	Weighted-mean L2 in tract inferior fronto-occipital fasciculus (left)	0.821176
25609	IDP_dMRI_ProbtrackX_L2_ifo_r	Weighted-mean L2 in tract inferior fronto-occipital fasciculus (right)	0.741983
25610	IDP_dMRI_ProbtrackX_L2_ilf_l	Weighted-mean L2 in tract inferior longitudinal fasciculus (left)	0.845367
25611	IDP_dMRI_ProbtrackX_L2_ilf_r	Weighted-mean L2 in tract inferior longitudinal fasciculus (right)	0.833461
25612	IDP_dMRI_ProbtrackX_L2_mcp	Weighted-mean L2 in tract middle cerebellar peduncle	1.11229
25613	IDP_dMRI_ProbtrackX_L2_ml_l	Weighted-mean L2 in tract medial lemniscus (left)	0.489283
25614	IDP_dMRI_ProbtrackX_L2_ml_r	Weighted-mean L2 in tract medial lemniscus (right)	0.270779
25615	IDP_dMRI_ProbtrackX_L2_ptr_l	Weighted-mean L2 in tract posterior thalamic radiation (left)	1.63896
25616	IDP_dMRI_ProbtrackX_L2_ptr_r	Weighted-mean L2 in tract posterior thalamic radiation (right)	1.50052
25617	IDP_dMRI_ProbtrackX_L2_slf_l	Weighted-mean L2 in tract superior longitudinal fasciculus (left)	1.04938
25618	IDP_dMRI_ProbtrackX_L2_slf_r	Weighted-mean L2 in tract superior longitudinal fasciculus (right)	1.05516
25619	IDP_dMRI_ProbtrackX_L2_str_l	Weighted-mean L2 in tract superior thalamic radiation (left)	0.601001
25620	IDP_dMRI_ProbtrackX_L2_str_r	Weighted-mean L2 in tract superior thalamic radiation (right)	0.681774
25621	IDP_dMRI_ProbtrackX_L2_unc_l	Weighted-mean L2 in tract uncinate fasciculus (left)	0.645283
25622	IDP_dMRI_ProbtrackX_L2_unc_r	Weighted-mean L2 in tract uncinate fasciculus (right)	0.658077
25623	IDP_dMRI_ProbtrackX_L3_ar_l	Weighted-mean L3 in tract acoustic radiation (left)	0.576351
25624	IDP_dMRI_ProbtrackX_L3_ar_r	Weighted-mean L3 in tract acoustic radiation (right)	0.57752
25625	IDP_dMRI_ProbtrackX_L3_atr_l	Weighted-mean L3 in tract anterior thalamic radiation (left)	1.12849
25626	IDP_dMRI_ProbtrackX_L3_atr_r	Weighted-mean L3 in tract anterior thalamic radiation (right)	1.09873
25627	IDP_dMRI_ProbtrackX_L3_cgc_l	Weighted-mean L3 in tract cingulate gyrus part of cingulum (left)	0.355924
25628	IDP_dMRI_ProbtrackX_L3_cgc_r	Weighted-mean L3 in tract cingulate gyrus part of cingulum (right)	0.234625
25629	IDP_dMRI_ProbtrackX_L3_cgh_l	Weighted-mean L3 in tract parahippocampal part of cingulum (left)	2.05398
25630	IDP_dMRI_ProbtrackX_L3_cgh_r	Weighted-mean L3 in tract parahippocampal part of cingulum (right)	1.78936
25631	IDP_dMRI_ProbtrackX_L3_cst_l	Weighted-mean L3 in tract corticospinal tract (left)	0.481218
25632	IDP_dMRI_ProbtrackX_L3_cst_r	Weighted-mean L3 in tract corticospinal tract (right)	0.602535
25633	IDP_dMRI_ProbtrackX_L3_fma	Weighted-mean L3 in tract forceps major	0.779649
25634	IDP_dMRI_ProbtrackX_L3_fmi	Weighted-mean L3 in tract forceps minor	0.508615
25635	IDP_dMRI_ProbtrackX_L3_ifo_l	Weighted-mean L3 in tract inferior fronto-occipital fasciculus (left)	0.824302
25636	IDP_dMRI_ProbtrackX_L3_ifo_r	Weighted-mean L3 in tract inferior fronto-occipital fasciculus (right)	0.748166
25637	IDP_dMRI_ProbtrackX_L3_ilf_l	Weighted-mean L3 in tract inferior longitudinal fasciculus (left)	0.882185
25638	IDP_dMRI_ProbtrackX_L3_ilf_r	Weighted-mean L3 in tract inferior longitudinal fasciculus (right)	0.90466
25639	IDP_dMRI_ProbtrackX_L3_mcp	Weighted-mean L3 in tract middle cerebellar peduncle	1.01645
25640	IDP_dMRI_ProbtrackX_L3_ml_l	Weighted-mean L3 in tract medial lemniscus (left)	0.372199
25641	IDP_dMRI_ProbtrackX_L3_ml_r	Weighted-mean L3 in tract medial lemniscus (right)	0.200355
25642	IDP_dMRI_ProbtrackX_L3_ptr_l	Weighted-mean L3 in tract posterior thalamic radiation (left)	1.37311
25643	IDP_dMRI_ProbtrackX_L3_ptr_r	Weighted-mean L3 in tract posterior thalamic radiation (right)	1.34379
25644	IDP_dMRI_ProbtrackX_L3_slf_l	Weighted-mean L3 in tract superior longitudinal fasciculus (left)	1.12531
25645	IDP_dMRI_ProbtrackX_L3_slf_r	Weighted-mean L3 in tract superior longitudinal fasciculus (right)	1.07562
25646	IDP_dMRI_ProbtrackX_L3_str_l	Weighted-mean L3 in tract superior thalamic radiation (left)	0.844217
25647	IDP_dMRI_ProbtrackX_L3_str_r	Weighted-mean L3 in tract superior thalamic radiation (right)	0.87551
25648	IDP_dMRI_ProbtrackX_L3_unc_l	Weighted-mean L3 in tract uncinate fasciculus (left)	0.666723
25649	IDP_dMRI_ProbtrackX_L3_unc_r	Weighted-mean L3 in tract uncinate fasciculus (right)	0.605105
25650	IDP_dMRI_ProbtrackX_ICVF_ar_l	Weighted-mean ICVF in tract acoustic radiation (left)	-0.00176925
25651	IDP_dMRI_ProbtrackX_ICVF_ar_r	Weighted-mean ICVF in tract acoustic radiation (right)	-0.0171604
25652	IDP_dMRI_ProbtrackX_ICVF_atr_l	Weighted-mean ICVF in tract anterior thalamic radiation (left)	0.8324
25653	IDP_dMRI_ProbtrackX_ICVF_atr_r	Weighted-mean ICVF in tract anterior thalamic radiation (right)	-0.0746079
25654	IDP_dMRI_ProbtrackX_ICVF_cgc_l	Weighted-mean ICVF in tract cingulate gyrus part of cingulum (left)	0.877341
25655	IDP_dMRI_ProbtrackX_ICVF_cgc_r	Weighted-mean ICVF in tract cingulate gyrus part of cingulum (right)	1.15538
25656	IDP_dMRI_ProbtrackX_ICVF_cgh_l	Weighted-mean ICVF in tract parahippocampal part of cingulum (left)	0.219643
25657	IDP_dMRI_ProbtrackX_ICVF_cgh_r	Weighted-mean ICVF in tract parahippocampal part of cingulum (right)	0.262032
25658	IDP_dMRI_ProbtrackX_ICVF_cst_l	Weighted-mean ICVF in tract corticospinal tract (left)	0.684043
25659	IDP_dMRI_ProbtrackX_ICVF_cst_r	Weighted-mean ICVF in tract corticospinal tract (right)	0.65161
25660	IDP_dMRI_ProbtrackX_ICVF_fma	Weighted-mean ICVF in tract forceps major	0.460703
25661	IDP_dMRI_ProbtrackX_ICVF_fmi	Weighted-mean ICVF in tract forceps minor	0.8388
25662	IDP_dMRI_ProbtrackX_ICVF_ifo_l	Weighted-mean ICVF in tract inferior fronto-occipital fasciculus (left)	1.05381
25663	IDP_dMRI_ProbtrackX_ICVF_ifo_r	Weighted-mean ICVF in tract inferior fronto-occipital fasciculus (right)	1.09143
25664	IDP_dMRI_ProbtrackX_ICVF_ilf_l	Weighted-mean ICVF in tract inferior longitudinal fasciculus (left)	0.110455
25665	IDP_dMRI_ProbtrackX_ICVF_ilf_r	Weighted-mean ICVF in tract inferior longitudinal fasciculus (right)	0.335713
25666	IDP_dMRI_ProbtrackX_ICVF_mcp	Weighted-mean ICVF in tract middle cerebellar peduncle	0.359292
25667	IDP_dMRI_ProbtrackX_ICVF_ml_l	Weighted-mean ICVF in tract medial lemniscus (left)	0.284446
25668	IDP_dMRI_ProbtrackX_ICVF_ml_r	Weighted-mean ICVF in tract medial lemniscus (right)	0.264616
25669	IDP_dMRI_ProbtrackX_ICVF_ptr_l	Weighted-mean ICVF in tract posterior thalamic radiation (left)	-0.0737538
25670	IDP_dMRI_ProbtrackX_ICVF_ptr_r	Weighted-mean ICVF in tract posterior thalamic radiation (right)	0.0857034
25671	IDP_dMRI_ProbtrackX_ICVF_slf_l	Weighted-mean ICVF in tract superior longitudinal fasciculus (left)	0.218683
25672	IDP_dMRI_ProbtrackX_ICVF_slf_r	Weighted-mean ICVF in tract superior longitudinal fasciculus (right)	0.30603
25673	IDP_dMRI_ProbtrackX_ICVF_str_l	Weighted-mean ICVF in tract superior thalamic radiation (left)	1.14904
25674	IDP_dMRI_ProbtrackX_ICVF_str_r	Weighted-mean ICVF in tract superior thalamic radiation (right)	1.08221
25675	IDP_dMRI_ProbtrackX_ICVF_unc_l	Weighted-mean ICVF in tract uncinate fasciculus (left)	0.0448465
25676	IDP_dMRI_ProbtrackX_ICVF_unc_r	Weighted-mean ICVF in tract uncinate fasciculus (right)	0.252313
25677	IDP_dMRI_ProbtrackX_OD_ar_l	Weighted-mean OD in tract acoustic radiation (left)	0.150088
25678	IDP_dMRI_ProbtrackX_OD_ar_r	Weighted-mean OD in tract acoustic radiation (right)	0.107096
25679	IDP_dMRI_ProbtrackX_OD_atr_l	Weighted-mean OD in tract anterior thalamic radiation (left)	0.197594
25680	IDP_dMRI_ProbtrackX_OD_atr_r	Weighted-mean OD in tract anterior thalamic radiation (right)	0.150307
25681	IDP_dMRI_ProbtrackX_OD_cgc_l	Weighted-mean OD in tract cingulate gyrus part of cingulum (left)	0.754984
25682	IDP_dMRI_ProbtrackX_OD_cgc_r	Weighted-mean OD in tract cingulate gyrus part of cingulum (right)	0.69213
25683	IDP_dMRI_ProbtrackX_OD_cgh_l	Weighted-mean OD in tract parahippocampal part of cingulum (left)	0.860606
25684	IDP_dMRI_ProbtrackX_OD_cgh_r	Weighted-mean OD in tract parahippocampal part of cingulum (right)	0.87294
25685	IDP_dMRI_ProbtrackX_OD_cst_l	Weighted-mean OD in tract corticospinal tract (left)	0.193391
25686	IDP_dMRI_ProbtrackX_OD_cst_r	Weighted-mean OD in tract corticospinal tract (right)	0.299518
25687	IDP_dMRI_ProbtrackX_OD_fma	Weighted-mean OD in tract forceps major	0.763688
25688	IDP_dMRI_ProbtrackX_OD_fmi	Weighted-mean OD in tract forceps minor	0.188103
25689	IDP_dMRI_ProbtrackX_OD_ifo_l	Weighted-mean OD in tract inferior fronto-occipital fasciculus (left)	0.590392
25690	IDP_dMRI_ProbtrackX_OD_ifo_r	Weighted-mean OD in tract inferior fronto-occipital fasciculus (right)	0.538836
25691	IDP_dMRI_ProbtrackX_OD_ilf_l	Weighted-mean OD in tract inferior longitudinal fasciculus (left)	0.815546
25692	IDP_dMRI_ProbtrackX_OD_ilf_r	Weighted-mean OD in tract inferior longitudinal fasciculus (right)	0.927068
25693	IDP_dMRI_ProbtrackX_OD_mcp	Weighted-mean OD in tract middle cerebellar peduncle	0.148019
25694	IDP_dMRI_ProbtrackX_OD_ml_l	Weighted-mean OD in tract medial lemniscus (left)	0.727407
25695	IDP_dMRI_ProbtrackX_OD_ml_r	Weighted-mean OD in tract medial lemniscus (right)	0.953319
25696	IDP_dMRI_ProbtrackX_OD_ptr_l	Weighted-mean OD in tract posterior thalamic radiation (left)	0.421916
25697	IDP_dMRI_ProbtrackX_OD_ptr_r	Weighted-mean OD in tract posterior thalamic radiation (right)	0.29656
25698	IDP_dMRI_ProbtrackX_OD_slf_l	Weighted-mean OD in tract superior longitudinal fasciculus (left)	0.451686
25699	IDP_dMRI_ProbtrackX_OD_slf_r	Weighted-mean OD in tract superior longitudinal fasciculus (right)	0.448178
25700	IDP_dMRI_ProbtrackX_OD_str_l	Weighted-mean OD in tract superior thalamic radiation (left)	-0.226711
25701	IDP_dMRI_ProbtrackX_OD_str_r	Weighted-mean OD in tract superior thalamic radiation (right)	-0.379521
25702	IDP_dMRI_ProbtrackX_OD_unc_l	Weighted-mean OD in tract uncinate fasciculus (left)	0.752636
25703	IDP_dMRI_ProbtrackX_OD_unc_r	Weighted-mean OD in tract uncinate fasciculus (right)	0.695823
25704	IDP_dMRI_ProbtrackX_ISOVF_ar_l	Weighted-mean ISOVF in tract acoustic radiation (left)	0.858013
25705	IDP_dMRI_ProbtrackX_ISOVF_ar_r	Weighted-mean ISOVF in tract acoustic radiation (right)	0.792116
25706	IDP_dMRI_ProbtrackX_ISOVF_atr_l	Weighted-mean ISOVF in tract anterior thalamic radiation (left)	1.28244
25707	IDP_dMRI_ProbtrackX_ISOVF_atr_r	Weighted-mean ISOVF in tract anterior thalamic radiation (right)	1.26337
25708	IDP_dMRI_ProbtrackX_ISOVF_cgc_l	Weighted-mean ISOVF in tract cingulate gyrus part of cingulum (left)	0.802159
25709	IDP_dMRI_ProbtrackX_ISOVF_cgc_r	Weighted-mean ISOVF in tract cingulate gyrus part of cingulum (right)	0.882382
25710	IDP_dMRI_ProbtrackX_ISOVF_cgh_l	Weighted-mean ISOVF in tract parahippocampal part of cingulum (left)	2.30808
25711	IDP_dMRI_ProbtrackX_ISOVF_cgh_r	Weighted-mean ISOVF in tract parahippocampal part of cingulum (right)	2.17437
25712	IDP_dMRI_ProbtrackX_ISOVF_cst_l	Weighted-mean ISOVF in tract corticospinal tract (left)	0.343859
25713	IDP_dMRI_ProbtrackX_ISOVF_cst_r	Weighted-mean ISOVF in tract corticospinal tract (right)	0.420797
25714	IDP_dMRI_ProbtrackX_ISOVF_fma	Weighted-mean ISOVF in tract forceps major	0.711067
25715	IDP_dMRI_ProbtrackX_ISOVF_fmi	Weighted-mean ISOVF in tract forceps minor	0.612349
25716	IDP_dMRI_ProbtrackX_ISOVF_ifo_l	Weighted-mean ISOVF in tract inferior fronto-occipital fasciculus (left)	0.953729
25717	IDP_dMRI_ProbtrackX_ISOVF_ifo_r	Weighted-mean ISOVF in tract inferior fronto-occipital fasciculus (right)	0.858468
25718	IDP_dMRI_ProbtrackX_ISOVF_ilf_l	Weighted-mean ISOVF in tract inferior longitudinal fasciculus (left)	0.879387
25719	IDP_dMRI_ProbtrackX_ISOVF_ilf_r	Weighted-mean ISOVF in tract inferior longitudinal fasciculus (right)	0.789513
25720	IDP_dMRI_ProbtrackX_ISOVF_mcp	Weighted-mean ISOVF in tract middle cerebellar peduncle	0.790195
25721	IDP_dMRI_ProbtrackX_ISOVF_ml_l	Weighted-mean ISOVF in tract medial lemniscus (left)	0.54447
25722	IDP_dMRI_ProbtrackX_ISOVF_ml_r	Weighted-mean ISOVF in tract medial lemniscus (right)	0.403456
25723	IDP_dMRI_ProbtrackX_ISOVF_ptr_l	Weighted-mean ISOVF in tract posterior thalamic radiation (left)	1.64616
25724	IDP_dMRI_ProbtrackX_ISOVF_ptr_r	Weighted-mean ISOVF in tract posterior thalamic radiation (right)	1.33961
25725	IDP_dMRI_ProbtrackX_ISOVF_slf_l	Weighted-mean ISOVF in tract superior longitudinal fasciculus (left)	0.95939
25726	IDP_dMRI_ProbtrackX_ISOVF_slf_r	Weighted-mean ISOVF in tract superior longitudinal fasciculus (right)	0.923612
25727	IDP_dMRI_ProbtrackX_ISOVF_str_l	Weighted-mean ISOVF in tract superior thalamic radiation (left)	0.603666
25728	IDP_dMRI_ProbtrackX_ISOVF_str_r	Weighted-mean ISOVF in tract superior thalamic radiation (right)	0.585566
25729	IDP_dMRI_ProbtrackX_ISOVF_unc_l	Weighted-mean ISOVF in tract uncinate fasciculus (left)	1.76211
25730	IDP_dMRI_ProbtrackX_ISOVF_unc_r	Weighted-mean ISOVF in tract uncinate fasciculus (right)	1.92064
27329	a2009s_lh_G&S_frontomargin_area	Area of G+S-frontomargin (left hemisphere)	0.275574
27330	a2009s_lh_G&S_occipital_inf_area	Area of G+S-occipital-inf (left hemisphere)	0.453039
27331	a2009s_lh_G&S_paracentral_area	Area of G+S-paracentral (left hemisphere)	0.47941
27332	a2009s_lh_G&S_subcentral_area	Area of G+S-subcentral (left hemisphere)	0.553208
27333	a2009s_lh_G&S_transv_frontopol_area	Area of G+S-transv-frontopol (left hemisphere)	0.377405
27334	a2009s_lh_G&S_cingul-Ant_area	Area of G+S-cingul-Ant (left hemisphere)	0.422732
27335	a2009s_lh_G&S_cingul-Mid-Ant_area	Area of G+S-cingul-Mid-Ant (left hemisphere)	0.656593
27336	a2009s_lh_G&S_cingul-Mid-Post_area	Area of G+S-cingul-Mid-Post (left hemisphere)	0.617184
27337	a2009s_lh_G_cingul-Post-dorsal_area	Area of G-cingul-Post-dorsal (left hemisphere)	0.604522
27338	a2009s_lh_G_cingul-Post-ventral_area	Area of G-cingul-Post-ventral (left hemisphere)	0.652927
27339	a2009s_lh_G_cuneus_area	Area of G-cuneus (left hemisphere)	0.360146
27340	a2009s_lh_G_front_inf-Opercular_area	Area of G-front-inf-Opercular (left hemisphere)	0.856434
27341	a2009s_lh_G_front_inf-Orbital_area	Area of G-front-inf-Orbital (left hemisphere)	0.624957
27342	a2009s_lh_G_front_inf-Triangul_area	Area of G-front-inf-Triangul (left hemisphere)	0.557471
27343	a2009s_lh_G_front_middle_area	Area of G-front-middle (left hemisphere)	0.44532
27344	a2009s_lh_G_front_sup_area	Area of G-front-sup (left hemisphere)	0.438077
27345	a2009s_lh_G_Ins_lg&S_cent_ins_area	Area of G-Ins-lg+S-cent-ins (left hemisphere)	0.448139
27346	a2009s_lh_G_insular_short_area	Area of G-insular-short (left hemisphere)	0.602676
27347	a2009s_lh_G_occipital_middle_area	Area of G-occipital-middle (left hemisphere)	0.488306
27348	a2009s_lh_G_occipital_sup_area	Area of G-occipital-sup (left hemisphere)	0.474708
27349	a2009s_lh_G_oc-temp_lat-fusifor_area	Area of G-oc-temp-lat-fusifor (left hemisphere)	0.538372
27350	a2009s_lh_G_oc-temp_med-Lingual_area	Area of G-oc-temp-med-Lingual (left hemisphere)	0.176489
27351	a2009s_lh_G_oc-temp_med-Parahip_area	Area of G-oc-temp-med-Parahip (left hemisphere)	0.589761
27352	a2009s_lh_G_orbital_area	Area of G-orbital (left hemisphere)	0.303126
27353	a2009s_lh_G_pariet_inf-Angular_area	Area of G-pariet-inf-Angular (left hemisphere)	0.470651
27354	a2009s_lh_G_pariet_inf-Supramar_area	Area of G-pariet-inf-Supramar (left hemisphere)	0.642247
27355	a2009s_lh_G_parietal_sup_area	Area of G-parietal-sup (left hemisphere)	0.481379
27356	a2009s_lh_G_postcentral_area	Area of G-postcentral (left hemisphere)	0.621773
27357	a2009s_lh_G_precentral_area	Area of G-precentral (left hemisphere)	0.500687
27358	a2009s_lh_G_precuneus_area	Area of G-precuneus (left hemisphere)	0.490481
27359	a2009s_lh_G_rectus_area	Area of G-rectus (left hemisphere)	0.28725
27360	a2009s_lh_G_subcallosal_area	Area of G-subcallosal (left hemisphere)	0.0168517
27361	a2009s_lh_G_temp_sup-G_T_transv_area	Area of G-temp-sup-G-T-transv (left hemisphere)	0.67902
27362	a2009s_lh_G_temp_sup-Lateral_area	Area of G-temp-sup-Lateral (left hemisphere)	0.589536
27363	a2009s_lh_G_temp_sup-Plan_polar_area	Area of G-temp-sup-Plan-polar (left hemisphere)	0.350156
27364	a2009s_lh_G_temp_sup-Plan_tempo_area	Area of G-temp-sup-Plan-tempo (left hemisphere)	0.845616
27365	a2009s_lh_G_temporal_inf_area	Area of G-temporal-inf (left hemisphere)	0.499026
27366	a2009s_lh_G_temporal_middle_area	Area of G-temporal-middle (left hemisphere)	0.445712
27367	a2009s_lh_Lat_Fis-ant-Horizont_area	Area of Lat-Fis-ant-Horizont (left hemisphere)	0.150892
27368	a2009s_lh_Lat_Fis-ant-Vertical_area	Area of Lat-Fis-ant-Vertical (left hemisphere)	0.313958
27369	a2009s_lh_Lat_Fis-post_area	Area of Lat-Fis-post (left hemisphere)	0.533079
27370	a2009s_lh_Pole_occipital_area	Area of Pole-occipital (left hemisphere)	0.486156
27371	a2009s_lh_Pole_temporal_area	Area of Pole-temporal (left hemisphere)	0.310224
27372	a2009s_lh_S_calcarine_area	Area of S-calcarine (left hemisphere)	0.517912
27373	a2009s_lh_S_central_area	Area of S-central (left hemisphere)	0.320989
27374	a2009s_lh_S_cingul-Marginalis_area	Area of S-cingul-Marginalis (left hemisphere)	0.463732
27375	a2009s_lh_S_circular_insula_ant_area	Area of S-circular-insula-ant (left hemisphere)	0.609524
27376	a2009s_lh_S_circular_insula_inf_area	Area of S-circular-insula-inf (left hemisphere)	0.385712
27377	a2009s_lh_S_circular_insula_sup_area	Area of S-circular-insula-sup (left hemisphere)	0.23504
27378	a2009s_lh_S_collat_transv_ant_area	Area of S-collat-transv-ant (left hemisphere)	0.351445
27379	a2009s_lh_S_collat_transv_post_area	Area of S-collat-transv-post (left hemisphere)	0.155579
27380	a2009s_lh_S_front_inf_area	Area of S-front-inf (left hemisphere)	0.647435
27381	a2009s_lh_S_front_middle_area	Area of S-front-middle (left hemisphere)	0.584477
27382	a2009s_lh_S_front_sup_area	Area of S-front-sup (left hemisphere)	0.568417
27383	a2009s_lh_S_interm_prim-Jensen_area	Area of S-interm-prim-Jensen (left hemisphere)	0.793
27384	a2009s_lh_S_intrapariet&P_trans_area	Area of S-intrapariet+P-trans (left hemisphere)	0.411866
27385	a2009s_lh_S_oc_middle&Lunatus_area	Area of S-oc-middle+Lunatus (left hemisphere)	0.326575
27386	a2009s_lh_S_oc_sup&transversal_area	Area of S-oc-sup+transversal (left hemisphere)	0.335524
27387	a2009s_lh_S_occipital_ant_area	Area of S-occipital-ant (left hemisphere)	0.577407
27388	a2009s_lh_S_oc-temp_lat_area	Area of S-oc-temp-lat (left hemisphere)	0.361951
27389	a2009s_lh_S_oc-temp_med&Lingual_area	Area of S-oc-temp-med+Lingual (left hemisphere)	0.452414
27390	a2009s_lh_S_orbital_lateral_area	Area of S-orbital-lateral (left hemisphere)	0.389835
27391	a2009s_lh_S_orbital_med-olfact_area	Area of S-orbital-med-olfact (left hemisphere)	0.154942
27392	a2009s_lh_S_orbital-H_Shaped_area	Area of S-orbital-H-Shaped (left hemisphere)	0.13783
27393	a2009s_lh_S_parieto_occipital_area	Area of S-parieto-occipital (left hemisphere)	0.373569
27394	a2009s_lh_S_pericallosal_area	Area of S-pericallosal (left hemisphere)	0.328742
27395	a2009s_lh_S_postcentral_area	Area of S-postcentral (left hemisphere)	0.476672
27396	a2009s_lh_S_precentral-inf-part_area	Area of S-precentral-inf-part (left hemisphere)	0.671684
27397	a2009s_lh_S_precentral-sup-part_area	Area of S-precentral-sup-part (left hemisphere)	0.54583
27398	a2009s_lh_S_suborbital_area	Area of S-suborbital (left hemisphere)	0.70062
27399	a2009s_lh_S_subparietal_area	Area of S-subparietal (left hemisphere)	0.565417
27400	a2009s_lh_S_temporal_inf_area	Area of S-temporal-inf (left hemisphere)	0.199484
27401	a2009s_lh_S_temporal_sup_area	Area of S-temporal-sup (left hemisphere)	0.386841
27402	a2009s_lh_S_temporal_transverse_area	Area of S-temporal-transverse (left hemisphere)	0.440738
27403	a2009s_lh_G&S_frontomargin_thickness	Mean thickness of G+S-frontomargin (left hemisphere)	0.0275849
27404	a2009s_lh_G&S_occipital_inf_thickness	Mean thickness of G+S-occipital-inf (left hemisphere)	-0.00369676
27405	a2009s_lh_G&S_paracentral_thickness	Mean thickness of G+S-paracentral (left hemisphere)	-0.286106
27406	a2009s_lh_G&S_subcentral_thickness	Mean thickness of G+S-subcentral (left hemisphere)	-0.139138
27407	a2009s_lh_G&S_transv_frontopol_thickness	Mean thickness of G+S-transv-frontopol (left hemisphere)	-0.064126
27408	a2009s_lh_G&S_cingul-Ant_thickness	Mean thickness of G+S-cingul-Ant (left hemisphere)	-0.0758972
27409	a2009s_lh_G&S_cingul-Mid-Ant_thickness	Mean thickness of G+S-cingul-Mid-Ant (left hemisphere)	-0.658045
27410	a2009s_lh_G&S_cingul-Mid-Post_thickness	Mean thickness of G+S-cingul-Mid-Post (left hemisphere)	-0.442561
27411	a2009s_lh_G_cingul-Post-dorsal_thickness	Mean thickness of G-cingul-Post-dorsal (left hemisphere)	-0.365472
27412	a2009s_lh_G_cingul-Post-ventral_thickness	Mean thickness of G-cingul-Post-ventral (left hemisphere)	-0.11562
27413	a2009s_lh_G_cuneus_thickness	Mean thickness of G-cuneus (left hemisphere)	0.11525
27414	a2009s_lh_G_front_inf-Opercular_thickness	Mean thickness of G-front-inf-Opercular (left hemisphere)	-0.327278
27415	a2009s_lh_G_front_inf-Orbital_thickness	Mean thickness of G-front-inf-Orbital (left hemisphere)	-0.200137
27416	a2009s_lh_G_front_inf-Triangul_thickness	Mean thickness of G-front-inf-Triangul (left hemisphere)	-0.23994
27417	a2009s_lh_G_front_middle_thickness	Mean thickness of G-front-middle (left hemisphere)	-0.41479
27418	a2009s_lh_G_front_sup_thickness	Mean thickness of G-front-sup (left hemisphere)	-0.422042
27419	a2009s_lh_G_Ins_lg&S_cent_ins_thickness	Mean thickness of G-Ins-lg+S-cent-ins (left hemisphere)	-0.142459
27420	a2009s_lh_G_insular_short_thickness	Mean thickness of G-insular-short (left hemisphere)	-0.353875
27421	a2009s_lh_G_occipital_middle_thickness	Mean thickness of G-occipital-middle (left hemisphere)	-0.221773
27422	a2009s_lh_G_occipital_sup_thickness	Mean thickness of G-occipital-sup (left hemisphere)	-0.00957047
27423	a2009s_lh_G_oc-temp_lat-fusifor_thickness	Mean thickness of G-oc-temp-lat-fusifor (left hemisphere)	-0.370028
27424	a2009s_lh_G_oc-temp_med-Lingual_thickness	Mean thickness of G-oc-temp-med-Lingual (left hemisphere)	-0.123451
27425	a2009s_lh_G_oc-temp_med-Parahip_thickness	Mean thickness of G-oc-temp-med-Parahip (left hemisphere)	-0.459146
27426	a2009s_lh_G_orbital_thickness	Mean thickness of G-orbital (left hemisphere)	-0.253161
27427	a2009s_lh_G_pariet_inf-Angular_thickness	Mean thickness of G-pariet-inf-Angular (left hemisphere)	-0.317567
27428	a2009s_lh_G_pariet_inf-Supramar_thickness	Mean thickness of G-pariet-inf-Supramar (left hemisphere)	-0.361055
27429	a2009s_lh_G_parietal_sup_thickness	Mean thickness of G-parietal-sup (left hemisphere)	-0.316435
27430	a2009s_lh_G_postcentral_thickness	Mean thickness of G-postcentral (left hemisphere)	-0.153422
27431	a2009s_lh_G_precentral_thickness	Mean thickness of G-precentral (left hemisphere)	-0.684402
27432	a2009s_lh_G_precuneus_thickness	Mean thickness of G-precuneus (left hemisphere)	-0.318405
27433	a2009s_lh_G_rectus_thickness	Mean thickness of G-rectus (left hemisphere)	-0.476157
27434	a2009s_lh_G_subcallosal_thickness	Mean thickness of G-subcallosal (left hemisphere)	-0.0869583
27435	a2009s_lh_G_temp_sup-G_T_transv_thickness	Mean thickness of G-temp-sup-G-T-transv (left hemisphere)	-0.00904419
27436	a2009s_lh_G_temp_sup-Lateral_thickness	Mean thickness of G-temp-sup-Lateral (left hemisphere)	-0.212048
27437	a2009s_lh_G_temp_sup-Plan_polar_thickness	Mean thickness of G-temp-sup-Plan-polar (left hemisphere)	-0.455734
27438	a2009s_lh_G_temp_sup-Plan_tempo_thickness	Mean thickness of G-temp-sup-Plan-tempo (left hemisphere)	-0.239652
27439	a2009s_lh_G_temporal_inf_thickness	Mean thickness of G-temporal-inf (left hemisphere)	-0.120579
27440	a2009s_lh_G_temporal_middle_thickness	Mean thickness of G-temporal-middle (left hemisphere)	-0.22498
27441	a2009s_lh_Lat_Fis-ant-Horizont_thickness	Mean thickness of Lat-Fis-ant-Horizont (left hemisphere)	0.630214
27442	a2009s_lh_Lat_Fis-ant-Vertical_thickness	Mean thickness of Lat-Fis-ant-Vertical (left hemisphere)	0.124676
27443	a2009s_lh_Lat_Fis-post_thickness	Mean thickness of Lat-Fis-post (left hemisphere)	-0.217233
27444	a2009s_lh_Pole_occipital_thickness	Mean thickness of Pole-occipital (left hemisphere)	-0.163938
27445	a2009s_lh_Pole_temporal_thickness	Mean thickness of Pole-temporal (left hemisphere)	-0.440158
27446	a2009s_lh_S_calcarine_thickness	Mean thickness of S-calcarine (left hemisphere)	-0.0177162
27447	a2009s_lh_S_central_thickness	Mean thickness of S-central (left hemisphere)	-0.360024
27448	a2009s_lh_S_cingul-Marginalis_thickness	Mean thickness of S-cingul-Marginalis (left hemisphere)	-0.426595
27449	a2009s_lh_S_circular_insula_ant_thickness	Mean thickness of S-circular-insula-ant (left hemisphere)	-0.266026
27450	a2009s_lh_S_circular_insula_inf_thickness	Mean thickness of S-circular-insula-inf (left hemisphere)	-0.218254
27451	a2009s_lh_S_circular_insula_sup_thickness	Mean thickness of S-circular-insula-sup (left hemisphere)	-0.465065
27452	a2009s_lh_S_collat_transv_ant_thickness	Mean thickness of S-collat-transv-ant (left hemisphere)	-0.0576897
27453	a2009s_lh_S_collat_transv_post_thickness	Mean thickness of S-collat-transv-post (left hemisphere)	0.234918
27454	a2009s_lh_S_front_inf_thickness	Mean thickness of S-front-inf (left hemisphere)	-0.407998
27455	a2009s_lh_S_front_middle_thickness	Mean thickness of S-front-middle (left hemisphere)	-0.25182
27456	a2009s_lh_S_front_sup_thickness	Mean thickness of S-front-sup (left hemisphere)	-0.486112
27457	a2009s_lh_S_interm_prim-Jensen_thickness	Mean thickness of S-interm-prim-Jensen (left hemisphere)	0.494145
27458	a2009s_lh_S_intrapariet&P_trans_thickness	Mean thickness of S-intrapariet+P-trans (left hemisphere)	-0.502517
27459	a2009s_lh_S_oc_middle&Lunatus_thickness	Mean thickness of S-oc-middle+Lunatus (left hemisphere)	-0.0609685
27460	a2009s_lh_S_oc_sup&transversal_thickness	Mean thickness of S-oc-sup+transversal (left hemisphere)	-0.253816
27461	a2009s_lh_S_occipital_ant_thickness	Mean thickness of S-occipital-ant (left hemisphere)	-0.0655852
27462	a2009s_lh_S_oc-temp_lat_thickness	Mean thickness of S-oc-temp-lat (left hemisphere)	0.0445482
27463	a2009s_lh_S_oc-temp_med&Lingual_thickness	Mean thickness of S-oc-temp-med+Lingual (left hemisphere)	-0.118572
27464	a2009s_lh_S_orbital_lateral_thickness	Mean thickness of S-orbital-lateral (left hemisphere)	0.33512
27465	a2009s_lh_S_orbital_med-olfact_thickness	Mean thickness of S-orbital-med-olfact (left hemisphere)	0.0861026
27466	a2009s_lh_S_orbital-H_Shaped_thickness	Mean thickness of S-orbital-H-Shaped (left hemisphere)	-0.10782
27467	a2009s_lh_S_parieto_occipital_thickness	Mean thickness of S-parieto-occipital (left hemisphere)	-0.276427
27468	a2009s_lh_S_pericallosal_thickness	Mean thickness of S-pericallosal (left hemisphere)	0.414271
27469	a2009s_lh_S_postcentral_thickness	Mean thickness of S-postcentral (left hemisphere)	-0.347056
27470	a2009s_lh_S_precentral-inf-part_thickness	Mean thickness of S-precentral-inf-part (left hemisphere)	-0.475259
27471	a2009s_lh_S_precentral-sup-part_thickness	Mean thickness of S-precentral-sup-part (left hemisphere)	-0.478998
27472	a2009s_lh_S_suborbital_thickness	Mean thickness of S-suborbital (left hemisphere)	0.318282
27473	a2009s_lh_S_subparietal_thickness	Mean thickness of S-subparietal (left hemisphere)	-0.177149
27474	a2009s_lh_S_temporal_inf_thickness	Mean thickness of S-temporal-inf (left hemisphere)	-0.13115
27475	a2009s_lh_S_temporal_sup_thickness	Mean thickness of S-temporal-sup (left hemisphere)	-0.413016
27476	a2009s_lh_S_temporal_transverse_thickness	Mean thickness of S-temporal-transverse (left hemisphere)	0.309925
27551	a2009s_rh_G&S_frontomargin_area	Area of G+S-frontomargin (right hemisphere)	0.326407
27552	a2009s_rh_G&S_occipital_inf_area	Area of G+S-occipital-inf (right hemisphere)	0.466941
27553	a2009s_rh_G&S_paracentral_area	Area of G+S-paracentral (right hemisphere)	0.500457
27554	a2009s_rh_G&S_subcentral_area	Area of G+S-subcentral (right hemisphere)	0.552981
27555	a2009s_rh_G&S_transv_frontopol_area	Area of G+S-transv-frontopol (right hemisphere)	0.328784
27556	a2009s_rh_G&S_cingul-Ant_area	Area of G+S-cingul-Ant (right hemisphere)	0.439638
27557	a2009s_rh_G&S_cingul-Mid-Ant_area	Area of G+S-cingul-Mid-Ant (right hemisphere)	0.708043
27558	a2009s_rh_G&S_cingul-Mid-Post_area	Area of G+S-cingul-Mid-Post (right hemisphere)	0.560269
27559	a2009s_rh_G_cingul-Post-dorsal_area	Area of G-cingul-Post-dorsal (right hemisphere)	0.672987
27560	a2009s_rh_G_cingul-Post-ventral_area	Area of G-cingul-Post-ventral (right hemisphere)	0.737084
27561	a2009s_rh_G_cuneus_area	Area of G-cuneus (right hemisphere)	0.381095
27562	a2009s_rh_G_front_inf-Opercular_area	Area of G-front-inf-Opercular (right hemisphere)	0.844088
27563	a2009s_rh_G_front_inf-Orbital_area	Area of G-front-inf-Orbital (right hemisphere)	0.585276
27564	a2009s_rh_G_front_inf-Triangul_area	Area of G-front-inf-Triangul (right hemisphere)	0.590115
27565	a2009s_rh_G_front_middle_area	Area of G-front-middle (right hemisphere)	0.437669
27566	a2009s_rh_G_front_sup_area	Area of G-front-sup (right hemisphere)	0.425142
27567	a2009s_rh_G_Ins_lg&S_cent_ins_area	Area of G-Ins-lg+S-cent-ins (right hemisphere)	1.26821
27568	a2009s_rh_G_insular_short_area	Area of G-insular-short (right hemisphere)	0.671086
27569	a2009s_rh_G_occipital_middle_area	Area of G-occipital-middle (right hemisphere)	0.617063
27570	a2009s_rh_G_occipital_sup_area	Area of G-occipital-sup (right hemisphere)	0.513687
27571	a2009s_rh_G_oc-temp_lat-fusifor_area	Area of G-oc-temp-lat-fusifor (right hemisphere)	0.47427
27572	a2009s_rh_G_oc-temp_med-Lingual_area	Area of G-oc-temp-med-Lingual (right hemisphere)	0.113109
27573	a2009s_rh_G_oc-temp_med-Parahip_area	Area of G-oc-temp-med-Parahip (right hemisphere)	0.694464
27574	a2009s_rh_G_orbital_area	Area of G-orbital (right hemisphere)	0.355459
27575	a2009s_rh_G_pariet_inf-Angular_area	Area of G-pariet-inf-Angular (right hemisphere)	0.459657
27576	a2009s_rh_G_pariet_inf-Supramar_area	Area of G-pariet-inf-Supramar (right hemisphere)	0.577633
27577	a2009s_rh_G_parietal_sup_area	Area of G-parietal-sup (right hemisphere)	0.457282
27578	a2009s_rh_G_postcentral_area	Area of G-postcentral (right hemisphere)	0.542471
27579	a2009s_rh_G_precentral_area	Area of G-precentral (right hemisphere)	0.519894
27580	a2009s_rh_G_precuneus_area	Area of G-precuneus (right hemisphere)	0.458553
27581	a2009s_rh_G_rectus_area	Area of G-rectus (right hemisphere)	0.226208
27582	a2009s_rh_G_subcallosal_area	Area of G-subcallosal (right hemisphere)	-0.177461
27583	a2009s_rh_G_temp_sup-G_T_transv_area	Area of G-temp-sup-G-T-transv (right hemisphere)	0.808074
27584	a2009s_rh_G_temp_sup-Lateral_area	Area of G-temp-sup-Lateral (right hemisphere)	0.593939
27585	a2009s_rh_G_temp_sup-Plan_polar_area	Area of G-temp-sup-Plan-polar (right hemisphere)	0.755844
27586	a2009s_rh_G_temp_sup-Plan_tempo_area	Area of G-temp-sup-Plan-tempo (right hemisphere)	0.66025
27587	a2009s_rh_G_temporal_inf_area	Area of G-temporal-inf (right hemisphere)	0.483368
27588	a2009s_rh_G_temporal_middle_area	Area of G-temporal-middle (right hemisphere)	0.422687
27589	a2009s_rh_Lat_Fis-ant-Horizont_area	Area of Lat-Fis-ant-Horizont (right hemisphere)	0.408993
27590	a2009s_rh_Lat_Fis-ant-Vertical_area	Area of Lat-Fis-ant-Vertical (right hemisphere)	0.244185
27591	a2009s_rh_Lat_Fis-post_area	Area of Lat-Fis-post (right hemisphere)	0.470975
27592	a2009s_rh_Pole_occipital_area	Area of Pole-occipital (right hemisphere)	0.415368
27593	a2009s_rh_Pole_temporal_area	Area of Pole-temporal (right hemisphere)	0.332702
27594	a2009s_rh_S_calcarine_area	Area of S-calcarine (right hemisphere)	0.598767
27595	a2009s_rh_S_central_area	Area of S-central (right hemisphere)	0.268121
27596	a2009s_rh_S_cingul-Marginalis_area	Area of S-cingul-Marginalis (right hemisphere)	0.378496
27597	a2009s_rh_S_circular_insula_ant_area	Area of S-circular-insula-ant (right hemisphere)	0.576978
27598	a2009s_rh_S_circular_insula_inf_area	Area of S-circular-insula-inf (right hemisphere)	0.280908
27599	a2009s_rh_S_circular_insula_sup_area	Area of S-circular-insula-sup (right hemisphere)	0.303841
27600	a2009s_rh_S_collat_transv_ant_area	Area of S-collat-transv-ant (right hemisphere)	0.247463
27601	a2009s_rh_S_collat_transv_post_area	Area of S-collat-transv-post (right hemisphere)	0.268138
27602	a2009s_rh_S_front_inf_area	Area of S-front-inf (right hemisphere)	0.632272
27603	a2009s_rh_S_front_middle_area	Area of S-front-middle (right hemisphere)	0.568457
27604	a2009s_rh_S_front_sup_area	Area of S-front-sup (right hemisphere)	0.55281
27605	a2009s_rh_S_interm_prim-Jensen_area	Area of S-interm-prim-Jensen (right hemisphere)	0.482579
27606	a2009s_rh_S_intrapariet&P_trans_area	Area of S-intrapariet+P-trans (right hemisphere)	0.429204
27607	a2009s_rh_S_oc_middle&Lunatus_area	Area of S-oc-middle+Lunatus (right hemisphere)	0.457969
27608	a2009s_rh_S_oc_sup&transversal_area	Area of S-oc-sup+transversal (right hemisphere)	0.31432
27609	a2009s_rh_S_occipital_ant_area	Area of S-occipital-ant (right hemisphere)	0.514369
27610	a2009s_rh_S_oc-temp_lat_area	Area of S-oc-temp-lat (right hemisphere)	0.300913
27611	a2009s_rh_S_oc-temp_med&Lingual_area	Area of S-oc-temp-med+Lingual (right hemisphere)	0.407905
27612	a2009s_rh_S_orbital_lateral_area	Area of S-orbital-lateral (right hemisphere)	0.410591
27613	a2009s_rh_S_orbital_med-olfact_area	Area of S-orbital-med-olfact (right hemisphere)	0.329509
27614	a2009s_rh_S_orbital-H_Shaped_area	Area of S-orbital-H-Shaped (right hemisphere)	0.237068
27615	a2009s_rh_S_parieto_occipital_area	Area of S-parieto-occipital (right hemisphere)	0.427891
27616	a2009s_rh_S_pericallosal_area	Area of S-pericallosal (right hemisphere)	0.576456
27617	a2009s_rh_S_postcentral_area	Area of S-postcentral (right hemisphere)	0.34096
27618	a2009s_rh_S_precentral-inf-part_area	Area of S-precentral-inf-part (right hemisphere)	0.604679
27619	a2009s_rh_S_precentral-sup-part_area	Area of S-precentral-sup-part (right hemisphere)	0.606542
27620	a2009s_rh_S_suborbital_area	Area of S-suborbital (right hemisphere)	-0.110969
27621	a2009s_rh_S_subparietal_area	Area of S-subparietal (right hemisphere)	0.694819
27622	a2009s_rh_S_temporal_inf_area	Area of S-temporal-inf (right hemisphere)	0.192662
27623	a2009s_rh_S_temporal_sup_area	Area of S-temporal-sup (right hemisphere)	0.404971
27624	a2009s_rh_S_temporal_transverse_area	Area of S-temporal-transverse (right hemisphere)	0.230552
27625	a2009s_rh_G&S_frontomargin_thickness	Mean thickness of G+S-frontomargin (right hemisphere)	0.114716
27626	a2009s_rh_G&S_occipital_inf_thickness	Mean thickness of G+S-occipital-inf (right hemisphere)	-0.0628138
27627	a2009s_rh_G&S_paracentral_thickness	Mean thickness of G+S-paracentral (right hemisphere)	-0.208213
27628	a2009s_rh_G&S_subcentral_thickness	Mean thickness of G+S-subcentral (right hemisphere)	-0.160334
27629	a2009s_rh_G&S_transv_frontopol_thickness	Mean thickness of G+S-transv-frontopol (right hemisphere)	-0.0569798
27630	a2009s_rh_G&S_cingul-Ant_thickness	Mean thickness of G+S-cingul-Ant (right hemisphere)	-0.164057
27631	a2009s_rh_G&S_cingul-Mid-Ant_thickness	Mean thickness of G+S-cingul-Mid-Ant (right hemisphere)	-0.604031
27632	a2009s_rh_G&S_cingul-Mid-Post_thickness	Mean thickness of G+S-cingul-Mid-Post (right hemisphere)	-0.378847
27633	a2009s_rh_G_cingul-Post-dorsal_thickness	Mean thickness of G-cingul-Post-dorsal (right hemisphere)	-0.653911
27634	a2009s_rh_G_cingul-Post-ventral_thickness	Mean thickness of G-cingul-Post-ventral (right hemisphere)	-0.0443064
27635	a2009s_rh_G_cuneus_thickness	Mean thickness of G-cuneus (right hemisphere)	0.197739
27636	a2009s_rh_G_front_inf-Opercular_thickness	Mean thickness of G-front-inf-Opercular (right hemisphere)	-0.366958
27637	a2009s_rh_G_front_inf-Orbital_thickness	Mean thickness of G-front-inf-Orbital (right hemisphere)	-0.15529
27638	a2009s_rh_G_front_inf-Triangul_thickness	Mean thickness of G-front-inf-Triangul (right hemisphere)	-0.23858
27639	a2009s_rh_G_front_middle_thickness	Mean thickness of G-front-middle (right hemisphere)	-0.39653
27640	a2009s_rh_G_front_sup_thickness	Mean thickness of G-front-sup (right hemisphere)	-0.409631
27641	a2009s_rh_G_Ins_lg&S_cent_ins_thickness	Mean thickness of G-Ins-lg+S-cent-ins (right hemisphere)	-0.13468
27642	a2009s_rh_G_insular_short_thickness	Mean thickness of G-insular-short (right hemisphere)	-0.11055
27643	a2009s_rh_G_occipital_middle_thickness	Mean thickness of G-occipital-middle (right hemisphere)	-0.230336
27644	a2009s_rh_G_occipital_sup_thickness	Mean thickness of G-occipital-sup (right hemisphere)	-0.0685663
27645	a2009s_rh_G_oc-temp_lat-fusifor_thickness	Mean thickness of G-oc-temp-lat-fusifor (right hemisphere)	-0.331343
27646	a2009s_rh_G_oc-temp_med-Lingual_thickness	Mean thickness of G-oc-temp-med-Lingual (right hemisphere)	-0.0752766
27647	a2009s_rh_G_oc-temp_med-Parahip_thickness	Mean thickness of G-oc-temp-med-Parahip (right hemisphere)	-0.442106
27648	a2009s_rh_G_orbital_thickness	Mean thickness of G-orbital (right hemisphere)	-0.197655
27649	a2009s_rh_G_pariet_inf-Angular_thickness	Mean thickness of G-pariet-inf-Angular (right hemisphere)	-0.427019
27650	a2009s_rh_G_pariet_inf-Supramar_thickness	Mean thickness of G-pariet-inf-Supramar (right hemisphere)	-0.414157
27651	a2009s_rh_G_parietal_sup_thickness	Mean thickness of G-parietal-sup (right hemisphere)	-0.290133
27652	a2009s_rh_G_postcentral_thickness	Mean thickness of G-postcentral (right hemisphere)	-0.182418
27653	a2009s_rh_G_precentral_thickness	Mean thickness of G-precentral (right hemisphere)	-0.726013
27654	a2009s_rh_G_precuneus_thickness	Mean thickness of G-precuneus (right hemisphere)	-0.257518
27655	a2009s_rh_G_rectus_thickness	Mean thickness of G-rectus (right hemisphere)	-0.243153
27656	a2009s_rh_G_subcallosal_thickness	Mean thickness of G-subcallosal (right hemisphere)	0.35984
27657	a2009s_rh_G_temp_sup-G_T_transv_thickness	Mean thickness of G-temp-sup-G-T-transv (right hemisphere)	-0.0674043
27658	a2009s_rh_G_temp_sup-Lateral_thickness	Mean thickness of G-temp-sup-Lateral (right hemisphere)	-0.267911
27659	a2009s_rh_G_temp_sup-Plan_polar_thickness	Mean thickness of G-temp-sup-Plan-polar (right hemisphere)	-0.272142
27660	a2009s_rh_G_temp_sup-Plan_tempo_thickness	Mean thickness of G-temp-sup-Plan-tempo (right hemisphere)	-0.262665
27661	a2009s_rh_G_temporal_inf_thickness	Mean thickness of G-temporal-inf (right hemisphere)	-0.126885
27662	a2009s_rh_G_temporal_middle_thickness	Mean thickness of G-temporal-middle (right hemisphere)	-0.21977
27663	a2009s_rh_Lat_Fis-ant-Horizont_thickness	Mean thickness of Lat-Fis-ant-Horizont (right hemisphere)	0.239494
27664	a2009s_rh_Lat_Fis-ant-Vertical_thickness	Mean thickness of Lat-Fis-ant-Vertical (right hemisphere)	-0.0254129
27665	a2009s_rh_Lat_Fis-post_thickness	Mean thickness of Lat-Fis-post (right hemisphere)	-0.302933
27666	a2009s_rh_Pole_occipital_thickness	Mean thickness of Pole-occipital (right hemisphere)	-0.0536953
27667	a2009s_rh_Pole_temporal_thickness	Mean thickness of Pole-temporal (right hemisphere)	-0.456418
27668	a2009s_rh_S_calcarine_thickness	Mean thickness of S-calcarine (right hemisphere)	0.00535181
27669	a2009s_rh_S_central_thickness	Mean thickness of S-central (right hemisphere)	-0.303321
27670	a2009s_rh_S_cingul-Marginalis_thickness	Mean thickness of S-cingul-Marginalis (right hemisphere)	-0.41777
27671	a2009s_rh_S_circular_insula_ant_thickness	Mean thickness of S-circular-insula-ant (right hemisphere)	-0.147704
27672	a2009s_rh_S_circular_insula_inf_thickness	Mean thickness of S-circular-insula-inf (right hemisphere)	-0.167985
27673	a2009s_rh_S_circular_insula_sup_thickness	Mean thickness of S-circular-insula-sup (right hemisphere)	-0.483878
27674	a2009s_rh_S_collat_transv_ant_thickness	Mean thickness of S-collat-transv-ant (right hemisphere)	0.196023
27675	a2009s_rh_S_collat_transv_post_thickness	Mean thickness of S-collat-transv-post (right hemisphere)	0.040247
27676	a2009s_rh_S_front_inf_thickness	Mean thickness of S-front-inf (right hemisphere)	-0.555527
27677	a2009s_rh_S_front_middle_thickness	Mean thickness of S-front-middle (right hemisphere)	-0.454161
27678	a2009s_rh_S_front_sup_thickness	Mean thickness of S-front-sup (right hemisphere)	-0.514891
27679	a2009s_rh_S_interm_prim-Jensen_thickness	Mean thickness of S-interm-prim-Jensen (right hemisphere)	0.202089
27680	a2009s_rh_S_intrapariet&P_trans_thickness	Mean thickness of S-intrapariet+P-trans (right hemisphere)	-0.422185
27681	a2009s_rh_S_oc_middle&Lunatus_thickness	Mean thickness of S-oc-middle+Lunatus (right hemisphere)	0.0397746
27682	a2009s_rh_S_oc_sup&transversal_thickness	Mean thickness of S-oc-sup+transversal (right hemisphere)	-0.215785
27683	a2009s_rh_S_occipital_ant_thickness	Mean thickness of S-occipital-ant (right hemisphere)	0.0439154
27684	a2009s_rh_S_oc-temp_lat_thickness	Mean thickness of S-oc-temp-lat (right hemisphere)	0.164573
27685	a2009s_rh_S_oc-temp_med&Lingual_thickness	Mean thickness of S-oc-temp-med+Lingual (right hemisphere)	-0.097546
27686	a2009s_rh_S_orbital_lateral_thickness	Mean thickness of S-orbital-lateral (right hemisphere)	0.0683751
27687	a2009s_rh_S_orbital_med-olfact_thickness	Mean thickness of S-orbital-med-olfact (right hemisphere)	0.0368877
27688	a2009s_rh_S_orbital-H_Shaped_thickness	Mean thickness of S-orbital-H-Shaped (right hemisphere)	-0.141991
27689	a2009s_rh_S_parieto_occipital_thickness	Mean thickness of S-parieto-occipital (right hemisphere)	-0.214199
27690	a2009s_rh_S_pericallosal_thickness	Mean thickness of S-pericallosal (right hemisphere)	0.552547
27691	a2009s_rh_S_postcentral_thickness	Mean thickness of S-postcentral (right hemisphere)	-0.323636
27692	a2009s_rh_S_precentral-inf-part_thickness	Mean thickness of S-precentral-inf-part (right hemisphere)	-0.591706
27693	a2009s_rh_S_precentral-sup-part_thickness	Mean thickness of S-precentral-sup-part (right hemisphere)	-0.782919
27694	a2009s_rh_S_suborbital_thickness	Mean thickness of S-suborbital (right hemisphere)	0.502521
27695	a2009s_rh_S_subparietal_thickness	Mean thickness of S-subparietal (right hemisphere)	-0.101581
27696	a2009s_rh_S_temporal_inf_thickness	Mean thickness of S-temporal-inf (right hemisphere)	-0.0635948
27697	a2009s_rh_S_temporal_sup_thickness	Mean thickness of S-temporal-sup (right hemisphere)	-0.425377
27698	a2009s_rh_S_temporal_transverse_thickness	Mean thickness of S-temporal-transverse (right hemisphere)	0.0180362
27143	DKTatlas_lh_caudalanteriorcingulate_area	Area of caudalanteriorcingulate (left hemisphere)	0.454629
27144	DKTatlas_lh_caudalmiddlefrontal_area	Area of caudalmiddlefrontal (left hemisphere)	0.495754
27145	DKTatlas_lh_cuneus_area	Area of cuneus (left hemisphere)	0.35468
27146	DKTatlas_lh_entorhinal_area	Area of entorhinal (left hemisphere)	0.634287
27147	DKTatlas_lh_fusiform_area	Area of fusiform (left hemisphere)	0.438502
27148	DKTatlas_lh_inferiorparietal_area	Area of inferiorparietal (left hemisphere)	0.415221
27149	DKTatlas_lh_inferiortemporal_area	Area of inferiortemporal (left hemisphere)	0.385927
27150	DKTatlas_lh_isthmuscingulate_area	Area of isthmuscingulate (left hemisphere)	0.605573
27151	DKTatlas_lh_lateraloccipital_area	Area of lateraloccipital (left hemisphere)	0.382252
27152	DKTatlas_lh_lateralorbitofrontal_area	Area of lateralorbitofrontal (left hemisphere)	0.199628
27153	DKTatlas_lh_lingual_area	Area of lingual (left hemisphere)	0.22226
27154	DKTatlas_lh_medialorbitofrontal_area	Area of medialorbitofrontal (left hemisphere)	0.279409
27155	DKTatlas_lh_middletemporal_area	Area of middletemporal (left hemisphere)	0.36686
27156	DKTatlas_lh_parahippocampal_area	Area of parahippocampal (left hemisphere)	0.637852
27157	DKTatlas_lh_paracentral_area	Area of paracentral (left hemisphere)	0.502517
27158	DKTatlas_lh_parsopercularis_area	Area of parsopercularis (left hemisphere)	0.849717
27159	DKTatlas_lh_parsorbitalis_area	Area of parsorbitalis (left hemisphere)	0.433812
27160	DKTatlas_lh_parstriangularis_area	Area of parstriangularis (left hemisphere)	0.623479
27161	DKTatlas_lh_pericalcarine_area	Area of pericalcarine (left hemisphere)	0.395653
27162	DKTatlas_lh_postcentral_area	Area of postcentral (left hemisphere)	0.464053
27163	DKTatlas_lh_posteriorcingulate_area	Area of posteriorcingulate (left hemisphere)	0.582722
27164	DKTatlas_lh_precentral_area	Area of precentral (left hemisphere)	0.368121
27165	DKTatlas_lh_precuneus_area	Area of precuneus (left hemisphere)	0.43548
27166	DKTatlas_lh_rostralanteriorcingulate_area	Area of rostralanteriorcingulate (left hemisphere)	0.268945
27167	DKTatlas_lh_rostralmiddlefrontal_area	Area of rostralmiddlefrontal (left hemisphere)	0.49503
27168	DKTatlas_lh_superiorfrontal_area	Area of superiorfrontal (left hemisphere)	0.373804
27169	DKTatlas_lh_superiorparietal_area	Area of superiorparietal (left hemisphere)	0.380263
27170	DKTatlas_lh_superiortemporal_area	Area of superiortemporal (left hemisphere)	0.416166
27171	DKTatlas_lh_supramarginal_area	Area of supramarginal (left hemisphere)	0.53383
27172	DKTatlas_lh_transversetemporal_area	Area of transversetemporal (left hemisphere)	0.741464
27173	DKTatlas_lh_insula_area	Area of insula (left hemisphere)	0.382825
27174	DKTatlas_lh_caudalanteriorcingulate_thickness	Mean thickness of caudalanteriorcingulate (left hemisphere)	-0.474663
27175	DKTatlas_lh_caudalmiddlefrontal_thickness	Mean thickness of caudalmiddlefrontal (left hemisphere)	-0.444856
27176	DKTatlas_lh_cuneus_thickness	Mean thickness of cuneus (left hemisphere)	0.043874
27177	DKTatlas_lh_entorhinal_thickness	Mean thickness of entorhinal (left hemisphere)	-0.623457
27178	DKTatlas_lh_fusiform_thickness	Mean thickness of fusiform (left hemisphere)	-0.360794
27179	DKTatlas_lh_inferiorparietal_thickness	Mean thickness of inferiorparietal (left hemisphere)	-0.497512
27180	DKTatlas_lh_inferiortemporal_thickness	Mean thickness of inferiortemporal (left hemisphere)	-0.22296
27181	DKTatlas_lh_isthmuscingulate_thickness	Mean thickness of isthmuscingulate (left hemisphere)	0.275942
27182	DKTatlas_lh_lateraloccipital_thickness	Mean thickness of lateraloccipital (left hemisphere)	-0.13091
27183	DKTatlas_lh_lateralorbitofrontal_thickness	Mean thickness of lateralorbitofrontal (left hemisphere)	-0.210487
27184	DKTatlas_lh_lingual_thickness	Mean thickness of lingual (left hemisphere)	-0.0887037
27185	DKTatlas_lh_medialorbitofrontal_thickness	Mean thickness of medialorbitofrontal (left hemisphere)	-0.240287
27186	DKTatlas_lh_middletemporal_thickness	Mean thickness of middletemporal (left hemisphere)	-0.273955
27187	DKTatlas_lh_parahippocampal_thickness	Mean thickness of parahippocampal (left hemisphere)	-0.242072
27188	DKTatlas_lh_paracentral_thickness	Mean thickness of paracentral (left hemisphere)	-0.383029
27189	DKTatlas_lh_parsopercularis_thickness	Mean thickness of parsopercularis (left hemisphere)	-0.371858
27190	DKTatlas_lh_parsorbitalis_thickness	Mean thickness of parsorbitalis (left hemisphere)	-0.287624
27191	DKTatlas_lh_parstriangularis_thickness	Mean thickness of parstriangularis (left hemisphere)	-0.360421
27192	DKTatlas_lh_pericalcarine_thickness	Mean thickness of pericalcarine (left hemisphere)	0.109008
27193	DKTatlas_lh_postcentral_thickness	Mean thickness of postcentral (left hemisphere)	-0.267374
27194	DKTatlas_lh_posteriorcingulate_thickness	Mean thickness of posteriorcingulate (left hemisphere)	-0.155646
27195	DKTatlas_lh_precentral_thickness	Mean thickness of precentral (left hemisphere)	-0.546908
27196	DKTatlas_lh_precuneus_thickness	Mean thickness of precuneus (left hemisphere)	-0.408364
27197	DKTatlas_lh_rostralanteriorcingulate_thickness	Mean thickness of rostralanteriorcingulate (left hemisphere)	0.0340138
27198	DKTatlas_lh_rostralmiddlefrontal_thickness	Mean thickness of rostralmiddlefrontal (left hemisphere)	-0.416964
27199	DKTatlas_lh_superiorfrontal_thickness	Mean thickness of superiorfrontal (left hemisphere)	-0.498067
27200	DKTatlas_lh_superiorparietal_thickness	Mean thickness of superiorparietal (left hemisphere)	-0.439215
27201	DKTatlas_lh_superiortemporal_thickness	Mean thickness of superiortemporal (left hemisphere)	-0.276829
27202	DKTatlas_lh_supramarginal_thickness	Mean thickness of supramarginal (left hemisphere)	-0.467727
27203	DKTatlas_lh_transversetemporal_thickness	Mean thickness of transversetemporal (left hemisphere)	-0.0269882
27204	DKTatlas_lh_insula_thickness	Mean thickness of insula (left hemisphere)	-0.267858
27236	DKTatlas_rh_caudalanteriorcingulate_area	Area of caudalanteriorcingulate (right hemisphere)	0.802417
27237	DKTatlas_rh_caudalmiddlefrontal_area	Area of caudalmiddlefrontal (right hemisphere)	0.554823
27238	DKTatlas_rh_cuneus_area	Area of cuneus (right hemisphere)	0.338302
27239	DKTatlas_rh_entorhinal_area	Area of entorhinal (right hemisphere)	0.597554
27240	DKTatlas_rh_fusiform_area	Area of fusiform (right hemisphere)	0.396146
27241	DKTatlas_rh_inferiorparietal_area	Area of inferiorparietal (right hemisphere)	0.413797
27242	DKTatlas_rh_inferiortemporal_area	Area of inferiortemporal (right hemisphere)	0.36507
27243	DKTatlas_rh_isthmuscingulate_area	Area of isthmuscingulate (right hemisphere)	0.572303
27244	DKTatlas_rh_lateraloccipital_area	Area of lateraloccipital (right hemisphere)	0.413786
27245	DKTatlas_rh_lateralorbitofrontal_area	Area of lateralorbitofrontal (right hemisphere)	0.255581
27246	DKTatlas_rh_lingual_area	Area of lingual (right hemisphere)	0.209596
27247	DKTatlas_rh_medialorbitofrontal_area	Area of medialorbitofrontal (right hemisphere)	0.186408
27248	DKTatlas_rh_middletemporal_area	Area of middletemporal (right hemisphere)	0.381979
27249	DKTatlas_rh_parahippocampal_area	Area of parahippocampal (right hemisphere)	0.549036
27250	DKTatlas_rh_paracentral_area	Area of paracentral (right hemisphere)	0.499301
27251	DKTatlas_rh_parsopercularis_area	Area of parsopercularis (right hemisphere)	0.733502
27252	DKTatlas_rh_parsorbitalis_area	Area of parsorbitalis (right hemisphere)	0.491434
27253	DKTatlas_rh_parstriangularis_area	Area of parstriangularis (right hemisphere)	0.619942
27254	DKTatlas_rh_pericalcarine_area	Area of pericalcarine (right hemisphere)	0.434753
27255	DKTatlas_rh_postcentral_area	Area of postcentral (right hemisphere)	0.374212
27256	DKTatlas_rh_posteriorcingulate_area	Area of posteriorcingulate (right hemisphere)	0.454731
27257	DKTatlas_rh_precentral_area	Area of precentral (right hemisphere)	0.387824
27258	DKTatlas_rh_precuneus_area	Area of precuneus (right hemisphere)	0.452348
27259	DKTatlas_rh_rostralanteriorcingulate_area	Area of rostralanteriorcingulate (right hemisphere)	0.381338
27260	DKTatlas_rh_rostralmiddlefrontal_area	Area of rostralmiddlefrontal (right hemisphere)	0.518402
27261	DKTatlas_rh_superiorfrontal_area	Area of superiorfrontal (right hemisphere)	0.400677
27262	DKTatlas_rh_superiorparietal_area	Area of superiorparietal (right hemisphere)	0.350002
27263	DKTatlas_rh_superiortemporal_area	Area of superiortemporal (right hemisphere)	0.405637
27264	DKTatlas_rh_supramarginal_area	Area of supramarginal (right hemisphere)	0.443101
27265	DKTatlas_rh_transversetemporal_area	Area of transversetemporal (right hemisphere)	0.561074
27266	DKTatlas_rh_insula_area	Area of insula (right hemisphere)	0.388186
27267	DKTatlas_rh_caudalanteriorcingulate_thickness	Mean thickness of caudalanteriorcingulate (right hemisphere)	-0.477056
27268	DKTatlas_rh_caudalmiddlefrontal_thickness	Mean thickness of caudalmiddlefrontal (right hemisphere)	-0.44783
27269	DKTatlas_rh_cuneus_thickness	Mean thickness of cuneus (right hemisphere)	0.145319
27270	DKTatlas_rh_entorhinal_thickness	Mean thickness of entorhinal (right hemisphere)	-0.508458
27271	DKTatlas_rh_fusiform_thickness	Mean thickness of fusiform (right hemisphere)	-0.323612
27272	DKTatlas_rh_inferiorparietal_thickness	Mean thickness of inferiorparietal (right hemisphere)	-0.451179
27273	DKTatlas_rh_inferiortemporal_thickness	Mean thickness of inferiortemporal (right hemisphere)	-0.222902
27274	DKTatlas_rh_isthmuscingulate_thickness	Mean thickness of isthmuscingulate (right hemisphere)	0.223489
27275	DKTatlas_rh_lateraloccipital_thickness	Mean thickness of lateraloccipital (right hemisphere)	-0.123929
27276	DKTatlas_rh_lateralorbitofrontal_thickness	Mean thickness of lateralorbitofrontal (right hemisphere)	-0.139771
27277	DKTatlas_rh_lingual_thickness	Mean thickness of lingual (right hemisphere)	-0.0643104
27278	DKTatlas_rh_medialorbitofrontal_thickness	Mean thickness of medialorbitofrontal (right hemisphere)	-0.167789
27279	DKTatlas_rh_middletemporal_thickness	Mean thickness of middletemporal (right hemisphere)	-0.239625
27280	DKTatlas_rh_parahippocampal_thickness	Mean thickness of parahippocampal (right hemisphere)	-0.23658
27281	DKTatlas_rh_paracentral_thickness	Mean thickness of paracentral (right hemisphere)	-0.318375
27282	DKTatlas_rh_parsopercularis_thickness	Mean thickness of parsopercularis (right hemisphere)	-0.426125
27283	DKTatlas_rh_parsorbitalis_thickness	Mean thickness of parsorbitalis (right hemisphere)	-0.272699
27284	DKTatlas_rh_parstriangularis_thickness	Mean thickness of parstriangularis (right hemisphere)	-0.390965
27285	DKTatlas_rh_pericalcarine_thickness	Mean thickness of pericalcarine (right hemisphere)	0.180463
27286	DKTatlas_rh_postcentral_thickness	Mean thickness of postcentral (right hemisphere)	-0.179432
27287	DKTatlas_rh_posteriorcingulate_thickness	Mean thickness of posteriorcingulate (right hemisphere)	-0.196903
27288	DKTatlas_rh_precentral_thickness	Mean thickness of precentral (right hemisphere)	-0.564868
27289	DKTatlas_rh_precuneus_thickness	Mean thickness of precuneus (right hemisphere)	-0.343996
27290	DKTatlas_rh_rostralanteriorcingulate_thickness	Mean thickness of rostralanteriorcingulate (right hemisphere)	0.0332023
27291	DKTatlas_rh_rostralmiddlefrontal_thickness	Mean thickness of rostralmiddlefrontal (right hemisphere)	-0.551731
27292	DKTatlas_rh_superiorfrontal_thickness	Mean thickness of superiorfrontal (right hemisphere)	-0.518607
27293	DKTatlas_rh_superiorparietal_thickness	Mean thickness of superiorparietal (right hemisphere)	-0.365656
27294	DKTatlas_rh_superiortemporal_thickness	Mean thickness of superiortemporal (right hemisphere)	-0.311437
27295	DKTatlas_rh_supramarginal_thickness	Mean thickness of supramarginal (right hemisphere)	-0.47597
27296	DKTatlas_rh_transversetemporal_thickness	Mean thickness of transversetemporal (right hemisphere)	-0.0911952
27297	DKTatlas_rh_insula_thickness	Mean thickness of insula (right hemisphere)	-0.295868
26514	volume_BrainSegVol	Volume of BrainSeg (whole brain)	0.275962
26515	volume_BrainSegVolNotVent	Volume of BrainSegNotVent (whole brain)	0.270058
26516	volume_BrainSegVolNotVentSurf	Volume of BrainSegNotVentSurf (whole brain)	0.279817
26517	volume_SubCortGrayVol	Volume of SubCortGray (whole brain)	0.249821
26518	volume_TotalGrayVol	Volume of TotalGray (whole brain)	0.248046
26519	volume_SupraTentorialVol	Volume of SupraTentorial (whole brain)	0.291503
26520	volume_SupraTentorialVolNotVent	Volume of SupraTentorialNotVent (whole brain)	0.286803
26521	volume_EstimatedTotalIntraCranialVol	Volume of EstimatedTotalIntraCranial (whole brain)	0.246418
26522	volume_VentricleChoroid	Volume of VentricleChoroid (whole brain)	1.58354
26523	volume_3rd-Ventricle	Volume of 3rd-Ventricle (whole brain)	1.40707
26524	volume_4th-Ventricle	Volume of 4th-Ventricle (whole brain)	1.2589
26525	volume_5th-Ventricle	Volume of 5th-Ventricle (whole brain)	NaN
26526	volume_Brain-Stem	Volume of Brain-Stem (whole brain)	0.356108
26527	volume_CSF	Volume of CSF (whole brain)	1.15087
26528	volume_WM-hypointensities	Volume of WM-hypointensities (whole brain)	2.84258
26529	volume_non-WM-hypointensities	Volume of non-WM-hypointensities (whole brain)	NaN
26530	volume_Optic-Chiasm	Volume of Optic-Chiasm (whole brain)	-0.0661917
26531	volume_CC_Posterior	Volume of CC-Posterior (whole brain)	0.214432
26532	volume_CC_Mid_Posterior	Volume of CC-Mid-Posterior (whole brain)	0.651944
26533	volume_CC_Central	Volume of CC-Central (whole brain)	1.29459
26534	volume_CC_Mid_Anterior	Volume of CC-Mid-Anterior (whole brain)	1.20897
26535	volume_CC_Anterior	Volume of CC-Anterior (whole brain)	0.416849
26536	volume_BrainSegVol-to-eTIV	Volume-ratio of BrainSegVol-to-eTIV (whole brain)	0.172682
26537	volume_MaskVol-to-eTIV	Volume-ratio of MaskVol-to-eTIV (whole brain)	0.474506
26552	volume_lhCortexVol	Volume of Cortex (left hemisphere)	0.218776
26553	volume_lhCerebralWhiteMatterVol	Volume of CerebralWhiteMatter (left hemisphere)	0.327225
26554	volume_Left-Lateral-Ventricle	Volume of Lateral-Ventricle (left hemisphere)	1.70308
26555	volume_Left-Inf-Lat-Vent	Volume of Inf-Lat-Vent (left hemisphere)	2.28935
26556	volume_Left-Cerebellum-White-Matter	Volume of Cerebellum-White-Matter (left hemisphere)	0.570507
26557	volume_Left-Cerebellum-Cortex	Volume of Cerebellum-Cortex (left hemisphere)	0.268479
26558	volume_Left-Thalamus-Proper	Volume of Thalamus-Proper (left hemisphere)	0.472987
26559	volume_Left-Caudate	Volume of Caudate (left hemisphere)	0.665739
26560	volume_Left-Putamen	Volume of Putamen (left hemisphere)	0.276921
26561	volume_Left-Pallidum	Volume of Pallidum (left hemisphere)	0.283029
26562	volume_Left-Hippocampus	Volume of Hippocampus (left hemisphere)	0.169872
26563	volume_Left-Amygdala	Volume of Amygdala (left hemisphere)	0.275875
26564	volume_Left-Accumbens-area	Volume of Accumbens-area (left hemisphere)	0.314454
26565	volume_Left-VentralDC	Volume of VentralDC (left hemisphere)	0.309357
26566	volume_Left-vessel	Volume of vessel (left hemisphere)	2.73662
26567	volume_Left-choroid-plexus	Volume of choroid-plexus (left hemisphere)	0.526101
26583	volume_rhCortexVol	Volume of Cortex (right hemisphere)	0.232182
26584	volume_rhCerebralWhiteMatterVol	Volume of CerebralWhiteMatter (right hemisphere)	0.332198
26585	volume_Right-Lateral-Ventricle	Volume of Lateral-Ventricle (right hemisphere)	1.65234
26586	volume_Right-Inf-Lat-Vent	Volume of Inf-Lat-Vent (right hemisphere)	2.28694
26587	volume_Right-Cerebellum-White-Matter	Volume of Cerebellum-White-Matter (right hemisphere)	1.13382
26588	volume_Right-Cerebellum-Cortex	Volume of Cerebellum-Cortex (right hemisphere)	0.278784
26589	volume_Right-Thalamus-Proper	Volume of Thalamus-Proper (right hemisphere)	0.408161
26590	volume_Right-Caudate	Volume of Caudate (right hemisphere)	0.59158
26591	volume_Right-Putamen	Volume of Putamen (right hemisphere)	0.315408
26592	volume_Right-Pallidum	Volume of Pallidum (right hemisphere)	0.313852
26593	volume_Right-Hippocampus	Volume of Hippocampus (right hemisphere)	0.161948
26594	volume_Right-Amygdala	Volume of Amygdala (right hemisphere)	0.255304
26595	volume_Right-Accumbens-area	Volume of Accumbens-area (right hemisphere)	0.341966
26596	volume_Right-VentralDC	Volume of VentralDC (right hemisphere)	0.309304
26597	volume_Right-vessel	Volume of vessel (right hemisphere)	2.82778
26598	volume_Right-choroid-plexus	Volume of choroid-plexus (right hemisphere)	0.671816
25038	T2* subcortical	Median T2star in thalamus (left)	-1.31435
25039	T2* subcortical	Median T2star in thalamus (right)	-1.36625
25036	T2* subcortical	Median T2star in caudate (left)	-0.779016
25037	T2* subcortical	Median T2star in caudate (right)	-0.921447
25028	T2* subcortical	Median T2star in putamen (left)	-0.650117
25029	T2* subcortical	Median T2star in putamen (right)	-0.557374
25034	T2* subcortical	Median T2star in pallidum (left)	-1.37147
25035	T2* subcortical	Median T2star in pallidum (right)	-1.34191
25032	T2* subcortical	Median T2star in hippocampus (left)	0.412893
25033	T2* subcortical	Median T2star in hippocampus (right)	0.388711
25030	T2* subcortical	Median T2star in amygdala (left)	-0.337281
25031	T2* subcortical	Median T2star in amygdala (right)	-0.367822
25026	T2* subcortical	Median T2star in accumbens (left)	-0.479882
25027	T2* subcortical	Median T2star in accumbens (right)	-0.427986
25010	IDP_T1_SIENAX_brain-normalised_volume	Volume of brain, grey+white matter	0.25692
25009	IDP_T1_SIENAX_brain-unnormalised_volume	Volume of brain, grey+white matter (normalised for head size)	-0.0239415
25008	IDP_T1_SIENAX_white_normalised_volume	Volume of white matter	0.317961
25007	IDP_T1_SIENAX_white_unnormalised_volume	Volume of white matter (normalised for head size)	0.139371
25006	IDP_T1_SIENAX_grey_normalised_volume	Volume of grey matter	0.189394
25005	IDP_T1_SIENAX_grey_unnormalised_volume	Volume of grey matter (normalised for head size)	-0.0610318
25002	IDP_T1_SIENAX_peripheral_grey_normalised_volume	Volume of peripheral cortical grey matter	0.199106
25001	IDP_T1_SIENAX_peripheral_grey_unnormalised_volume	Volume of peripheral cortical grey matter (normalised for head size)	-0.0213336
25004	IDP_T1_SIENAX_CSF_normalised_volume	Volume of ventricular cerebrospinal fluid	1.51582
25003	IDP_T1_SIENAX_CSF_unnormalised_volume	Volume of ventricular cerebrospinal fluid (normalised for head size)	1.42972
25040	IDP_tfMRI_median_BOLD_shapes	Median BOLD effect (in group-defined mask) for shapes activation	-0.456792
25042	IDP_tfMRI_90th-percentile_BOLD_shapes	Median z-statistic (in group-defined mask) for shapes activation	-0.212532
25044	IDP_tfMRI_median_zstat_shapes	Median BOLD effect (in group-defined mask) for faces activation	-0.657883
25046	IDP_tfMRI_90th-percentile_zstat_shapes	Median z-statistic (in group-defined mask) for faces activation	-0.334119
25048	IDP_tfMRI_median_BOLD_faces	Median BOLD effect (in group-defined mask) for faces-shapes contrast	-0.348355
25050	IDP_tfMRI_90th-percentile_BOLD_faces	Median z-statistic (in group-defined mask) for faces-shapes contrast	-0.0786312
25052	IDP_tfMRI_median_zstat_faces	Median BOLD effect (in group-defined amygdala activation mask) for faces-shapes contrast	-0.499819
25054	IDP_tfMRI_90th-percentile_zstat_faces	Median z-statistic (in group-defined amygdala activation mask) for faces-shapes contrast	-0.0319303
25761	IDP_tfMRI_median_BOLD_faces-shapes	90th percentile of BOLD effect (in group-defined mask) for shapes activation	0.552906
25762	IDP_tfMRI_90th-percentile_BOLD_faces-shapes	90th percentile of z-statistic (in group-defined mask) for shapes activation	-0.213616
25763	IDP_tfMRI_median_zstat_faces-shapes	90th percentile of BOLD effect (in group-defined mask) for faces activation	0.447946
25764	IDP_tfMRI_90th-percentile_zstat_faces-shapes	90th percentile of z-statistic (in group-defined mask) for faces activation	-0.363577
25765	IDP_tfMRI_median_BOLD_faces-shapes_amygdala	90th percentile of BOLD effect (in group-defined mask) for faces-shapes contrast	0.746118
25766	IDP_tfMRI_90th-percentile_BOLD_faces-shapes_amygdala	90th percentile of z-statistic (in group-defined mask) for faces-shapes contrast	-0.114719
25767	IDP_tfMRI_median_zstat_faces-shapes_amygdala	90th percentile of BOLD effect (in group-defined amygdala activation mask) for faces-shapes contrast	1.6842
25768	IDP_tfMRI_90th-percentile_zstat_faces-shapes_amygdala	90th percentile of z-statistic (in group-defined amygdala activation mask) for faces-shapes contrast	0.349537
25781	IDP_T2_FLAIR_BIANCA_WMH_volume	Total volume of white matter hyperintensities (from T1 and T2 FLAIR images)	2.64654
25023	IDP_T1_FIRST_left_accumbens_volume	Volume of accumbens (left)	-0.0133692
25024	IDP_T1_FIRST_right_accumbens_volume	Volume of accumbens (right)	0.111913
25021	IDP_T1_FIRST_left_amygdala_volume	Volume of amygdala (left)	0.253424
25022	IDP_T1_FIRST_right_amygdala_volume	Volume of amygdala (right)	0.223669
25013	IDP_T1_FIRST_left_caudate_volume	Volume of caudate (left)	0.455601
25014	IDP_T1_FIRST_right_caudate_volume	Volume of caudate (right)	0.515317
25019	IDP_T1_FIRST_left_hippocampus_volume	Volume of hippocampus (left)	-0.0994717
25020	IDP_T1_FIRST_right_hippocampus_volume	Volume of hippocampus (right)	-0.0846889
25017	IDP_T1_FIRST_left_pallidum_volume	Volume of pallidum (left)	0.974417
25018	IDP_T1_FIRST_right_pallidum_volume	Volume of pallidum (right)	0.7415
25015	IDP_T1_FIRST_left_putamen_volume	Volume of putamen (left)	0.226251
25016	IDP_T1_FIRST_right_putamen_volume	Volume of putamen (right)	0.336544
25011	IDP_T1_FIRST_left_thalamus_volume	Volume of thalamus (left)	0.476472
25012	IDP_T1_FIRST_right_thalamus_volume	Volume of thalamus (right)	0.491076
25025	IDP_T1_FIRST_brain_stem+4th_ventricle_volume	Volume of brain stem + 4th ventricle	0.427964

## Sheet: ST3
Supplementary Table 3: Four IDPs with distinct skewnesses were selected for comparison between raw phenotypic data and inverse normal transformation (INT) used by association analysis. p(raw_data): p-value derived from association analysis by using raw IDP. p(INT): p-value derived from association analysis by using inverse normal transformed IDP. 25837: IDP_T1_FAST_ROIs_R_paracing_gyrus (skewness…
	25837		25884		25157		25194
hla_name	p (raw data)	p (INT)	p (raw_data)	p (INT)	p (raw_data)	p (INT)	p (raw_data)	p (INT)
A_101	0.00107425	0.00155862	0.656516	0.39888	0.273847	0.63212	0.652438	0.513885
A_201	0.45337	0.413293	0.931084	0.184922	0.454863	0.386035	0.559044	0.619869
A_301	0.0455336	0.0296542	0.054987	0.355807	0.0793036	0.12496	0.584242	0.624506
A_1101	0.432514	0.422037	0.00141536	0.0068825	0.736343	0.828441	0.553598	0.968867
A_2301	0.769561	0.990504	0.0752257	0.296273	0.368465	0.406026	0.481526	0.59495
A_2402	0.572401	0.658709	0.855785	0.824993	0.404125	0.712487	0.57964	0.631357
A_2501	0.133432	0.121571	0.585531	0.77358	0.596914	0.340664	0.703622	0.693493
A_2601	0.933851	0.997302	0.423244	0.365546	0.053856	0.0635044	0.119204	0.19442
A_2902	0.822765	0.904228	0.217888	0.216149	0.0350667	0.213992	0.208041	0.401145
A_3002	0.113432	0.119498	0.755417	0.514894	0.191146	0.204409	0.76129	0.850963
A_3101	0.55581	0.586388	0.305234	0.17676	0.681096	0.990462	0.896792	0.286483
A_3201	0.492184	0.53196	0.552081	0.305411	0.172823	0.217829	0.567234	0.771271
A_6801	0.581056	0.603695	0.937131	0.846274	0.343153	0.124108	0.483195	0.735683
B_702	0.178932	0.119017	0.0862569	0.116307	0.194726	0.103102	0.629177	0.951777
B_801	5.02936e-07	7.72079e-07	0.717476	0.156294	0.516863	0.885826	0.562003	0.139818
B_1302	0.677751	0.802576	0.770188	0.607637	0.879301	0.473444	0.133913	0.143268
B_1401	0.710958	0.68309	0.438516	0.3088	0.297407	0.267339	0.905105	0.789508
B_1402	0.998441	0.866945	0.239395	0.0217333	0.318228	0.716662	0.722812	0.4543
B_1501	0.368777	0.493262	0.462583	0.0799771	0.998179	0.432679	0.979999	0.66789
B_1801	0.428045	0.423788	0.0815381	0.132896	0.730638	0.705613	0.746685	0.721397
B_2705	0.00425542	0.00529606	0.960321	0.319623	0.939991	0.868571	0.0488656	0.0282264
B_3501	0.610571	0.648276	0.128952	0.0482613	0.659468	0.317249	0.708313	0.880218
B_3701	0.680532	0.820611	0.198561	0.63136	0.152576	0.534642	0.42784	0.269016
B_4001	0.937795	0.971104	0.0253346	0.00100636	0.352356	0.820227	0.221731	0.322078
B_4402	0.723812	0.635919	0.0168299	0.139637	0.979602	0.985174	0.4179	0.979092
B_4403	0.290933	0.367549	0.000105308	0.029503	0.0468009	0.0670868	0.117178	0.166858
B_4901	0.809377	0.692458	0.199627	0.334481	0.356065	0.730404	0.618098	0.806385
B_5101	0.115096	0.0983522	0.259112	0.521112	0.76544	0.732048	0.858741	0.959226
B_5501	0.277687	0.267745	0.835031	0.180797	0.489916	0.817588	0.286775	0.345793
B_5701	0.0167153	0.0118558	0.728869	0.473512	0.422232	0.161983	0.612206	0.628497
C_102	0.493337	0.57085	0.540433	0.546701	0.236431	0.674425	0.684926	0.560984
C_202	0.197949	0.189499	0.42263	0.199122	0.36855	0.502722	0.197639	0.0955679
C_303	0.0951789	0.10832	0.769245	0.413495	0.239647	0.0586049	0.687777	0.575914
C_304	0.860773	0.818646	0.0481016	0.00172581	0.0710953	0.631322	0.0667453	0.226835
C_401	0.981009	0.906817	0.833149	0.208204	0.798432	0.490534	0.77963	0.993119
C_501	0.378558	0.34519	0.011452	0.061194	0.461626	0.396728	0.399151	0.819905
C_602	0.00698949	0.00623159	0.349058	0.776837	0.76234	0.939523	0.697518	0.643568
C_701	1.24681e-07	1.43642e-07	0.866169	0.496555	0.35123	0.982403	0.710781	0.21384
C_702	0.463214	0.349509	0.168868	0.329974	0.4717	0.139181	0.804952	0.890924
C_704	0.831993	0.95936	0.127325	0.284224	0.793807	0.677748	0.918594	0.88215
C_802	0.90641	0.790487	0.753675	0.232878	0.0818125	0.221058	0.89696	0.702649
C_1203	0.276979	0.269221	0.934614	0.778806	0.777615	0.93868	0.579608	0.477506
C_1502	0.194668	0.204869	0.0781362	0.15551	0.295246	0.407057	0.189847	0.458702
C_1601	0.570932	0.628537	0.00812263	0.0958937	0.0963372	0.177099	0.0630513	0.0723103
DRB5_101	0.0638142	0.0596138	0.0609275	0.072858	0.112176	0.0699811	0.16317	0.943951
DRB4_101	0.620889	0.617012	0.04364	0.14717	0.355365	0.251735	0.594318	0.56619
DRB4_103	0.333266	0.413442	0.93867	0.464793	0.472994	0.663259	0.379199	0.156898
DRB3_101	2.50466e-06	5.20948e-06	0.0799161	0.0406961	0.429806	0.858811	0.42639	0.202899
DRB3_202	0.138841	0.131905	0.0240107	0.0166642	0.887762	0.774504	0.34663	0.448379
DRB3_301	0.266542	0.277829	0.911063	0.758686	0.215143	0.579448	0.650257	0.762844
DRB1_101	0.40911	0.391343	0.0943341	0.0615456	0.609471	0.881354	0.682701	0.221273
DRB1_103	0.383335	0.370311	0.790655	0.456745	0.567958	0.251921	0.320084	0.555981
DRB1_301	6.64265e-06	1.09356e-05	0.171614	0.0287737	0.584248	0.756324	0.57359	0.24462
DRB1_401	0.220661	0.336358	0.774882	0.905727	0.634844	0.697495	0.782011	0.453658
DRB1_404	0.689612	0.794383	0.931253	0.494145	0.527585	0.578563	0.891004	0.91476
DRB1_407	0.820191	0.798384	0.800182	0.971847	0.297762	0.727799	0.415496	0.471055
DRB1_701	0.338418	0.331341	0.196158	0.232508	0.029885	0.0813277	0.813289	0.82636
DRB1_801	0.46547	0.475268	0.827169	0.874012	0.272469	0.327999	0.813697	0.883649
DRB1_901	0.132109	0.130004	0.175087	0.682641	0.450697	0.582886	0.782559	0.55653
DRB1_1101	0.703724	0.913885	0.0590612	0.0370245	0.799179	0.980002	0.832833	0.761769
DRB1_1104	0.00586371	0.00361666	0.368424	0.521756	0.0200619	0.186457	0.284868	0.49971
DRB1_1201	0.0706832	0.0714697	0.200516	0.0159056	0.536901	0.345781	0.761321	0.7535
DRB1_1301	0.918504	0.915792	0.587304	0.789328	0.705932	0.558195	0.512245	0.585691
DRB1_1302	0.269203	0.275532	0.736429	0.938075	0.190755	0.521973	0.584827	0.707482
DRB1_1401	0.392384	0.325875	0.163231	0.164054	0.996442	0.620646	0.741022	0.832544
DRB1_1501	0.0724511	0.06766	0.063008	0.0681989	0.134046	0.0992817	0.160089	0.869505
DQB1_201	4.7693e-06	7.42138e-06	0.150155	0.0241803	0.480069	0.82058	0.460136	0.176201
DQB1_202	0.529082	0.611928	0.086084	0.185694	0.105373	0.359804	0.418395	0.596964
DQB1_301	0.54926	0.414305	0.0129002	0.0591241	0.830284	0.991935	0.724643	0.823253
DQB1_302	0.820099	0.85535	0.921743	0.400364	0.89799	0.893557	0.488776	0.323449
DQB1_303	0.190329	0.142344	0.496055	0.48975	0.246895	0.202005	0.226422	0.323274
DQB1_402	0.303246	0.324944	0.895201	0.648837	0.209166	0.160663	0.641793	0.79414
DQB1_501	0.0702581	0.0658976	0.0517966	0.0805553	0.690583	0.782992	0.331228	0.725573
DQB1_503	0.421636	0.432993	0.213695	0.163994	0.449654	0.721398	0.974667	0.766875
DQB1_602	0.0635968	0.058154	0.0728323	0.0921927	0.0666695	0.0612216	0.121307	0.892211
DQB1_603	0.775327	0.859234	0.351475	0.935453	0.986495	0.798622	0.496054	0.648193
DQB1_604	0.313092	0.324113	0.743443	0.594591	0.773305	0.628934	0.962672	0.916972
DQB1_609	0.829584	0.861605	0.437895	0.476499	0.177966	0.202951	0.665623	0.752378
DQA1_101	0.175468	0.16573	0.277845	0.279813	0.469638	0.942205	0.309659	0.963778
DQA1_102	0.0336911	0.0343591	0.0696132	0.107732	0.0604046	0.0798238	0.11789	0.69247
DQA1_103	0.683573	0.786812	0.160339	0.317672	0.651468	0.764285	0.404002	0.509111
DQA1_201	0.365105	0.370361	0.18723	0.205684	0.0291369	0.104638	0.799028	0.810286
DQA1_301	0.249126	0.343659	0.941341	0.556796	0.63685	0.866799	0.638578	0.359289
DQA1_401	0.486974	0.511833	0.980369	0.789972	0.246749	0.283242	0.573759	0.814967
DQA1_501	2.71441e-06	3.91447e-06	0.00912736	0.000713974	0.461095	0.874939	0.718163	0.500657
DPB1_101	0.0182176	0.0174159	0.383911	0.671453	0.242301	0.360267	0.206404	0.137556
DPB1_201	0.782484	0.937469	0.178559	0.00648108	0.40258	0.197183	0.393223	0.381147
DPB1_301	0.664143	0.63419	0.371993	0.816757	0.812554	0.716891	0.700529	0.621711
DPB1_401	0.650277	0.763602	0.921804	0.178143	0.0365072	0.00649887	0.495504	0.74215
DPB1_402	0.303919	0.286181	0.509372	0.433784	0.146616	0.0998258	0.602578	0.180876
DPB1_501	0.933355	0.953165	0.957391	0.306247	1.41468e-05	0.00085798	0.10854	0.24186
DPB1_601	0.0995657	0.105752	0.472543	0.157563	0.323495	0.834689	0.522454	0.910358
DPB1_1001	0.0434283	0.039071	0.0834566	0.270102	0.78422	0.708041	0.746994	0.962188
DPB1_1101	0.43852	0.525909	0.249346	0.183973	0.205959	0.439995	0.356405	0.179514
DPB1_1301	0.339319	0.215769	0.0769573	0.385605	0.602792	0.286348	0.470916	0.324335
DPB1_1401	0.501479	0.46369	0.307408	0.398101	0.00329278	0.00306424	0.138712	0.252232
DPB1_1701	0.993937	0.977658	0.287895	0.507466	0.56302	0.875721	0.35973	0.491634
DPA1_103	0.721976	0.638716	0.0162272	0.339127	0.666236	0.312409	0.391359	0.389382
DPA1_201	0.952181	0.883448	0.025912	0.313094	0.11916	0.076612	0.344059	0.35137
DPA1_202	0.154466	0.155512	0.17984	0.634061	0.0114638	0.109367	0.596806	0.762395

## Sheet: ST4
Supplementary Table 4: All C4 haplotypes with frequencies, five common C4 haplotypes with frequencies. This table provides the imputation results of C4 haplotypes. We imputed 29 C4 haplotypes in total. The frequency of each haplotype was calculated. The resultant C4 alleles were encoded using <H_n_a_b_h_s> where n is the total number of C4 genes, a is the number of C4A genes, b is the number of C…
Haplotype Name	counts	frequency	Haplotype Name	C4 imputation result	Haplotype Name	Frequency
H_2_1_1_2_B	12017	0.209743	C4-BS	H_1_0_1_0	C4-BS	0.134115
H_2_2_0_2_C	3367	0.0587671	C4-AL	H_1_1_0_1	C4-AL	0.0452229
H_2_1_1_1_A	3615	0.0630956	C4-AL-AL	H_2_2_0_2_A	C4-AL-AL	0.114986
H_2_1_1_2_A	9588	0.167347		H_2_2_0_2_B	C4-AL-BL	0.378696
H_1_0_1_0	7684	0.134115		H_2_2_0_2_C	C4-AL-BS	0.258195
H_2_2_0_2_A	2035	0.0355186		H_2_2_0_2_X
H_2_0_2_1	117	0.0020421	C4-AL-BL	H_2_1_1_2_A
H_3_1_2_1	1257	0.0219395		H_2_1_1_2_B
H_2_1_1_1_D	2419	0.0422208		H_2_1_1_2_X
H_2_1_1_1_B	3283	0.0573009	C4-AL-BS	H_2_1_1_1_A
H_2_1_1_1_E	1821	0.0317834		H_2_1_1_1_B
H_3_2_1_2	1054	0.0183963		H_2_1_1_1_C
H_1_1_0_1	2591	0.0452229		H_2_1_1_1_D
H_2_2_0_2_B	1142	0.0199323		H_2_1_1_1_E
H_2_1_1_1_C	2122	0.037037		H_2_1_1_1_F
H_3_2_1_3	1018	0.017768		H_2_1_1_1_G
H_2_1_1_1_F	869	0.0151674		H_2_1_1_1_I
H_2_2_0_1	188	0.00328132		H_2_1_1_1_X
H_1_0_1_1	120	0.00209446
H_2_1_1_1_I	588	0.0102629
H_2_0_2_2	55	0.000959961
H_2_1_1_2_X	92	0.00160575
H_2_1_1_1_G	36	0.000628338
H_3_1_2_3	49	0.000855238
H_2_2_0_2_X	44	0.000767969
H_1_1_0_0	30	0.000523615
H_3_2_1_1	40	0.000698153
H_3_1_2_2	13	0.0002269
H_2_1_1_1_X	40	0.000698153

## Sheet: ST5
Supplementary Table 5: Comparison of the frequency of imputed KIR genes across different studies.
Gene	UKB (n=28647)	IGAS cohort in Hanson et.al., 2020 (n=20321)	UKB in Hanson et.al., 2020 (n=18341)	Allele Frequency Net Database European cohorts
KIR2DS2	0.285	0.265	0.255	0.365
KIR2DL2	0.285	0.265	0.255	0.343
KIR2DL3	0.713	0.735	0.745	0.677
KIR2DP1	0.836	0.85	0.879	0.827
KIR2DL1	0.835	0.846	0.875	0.85
KIR3DP1	1	1	1	1
KIR2DL4	1	1	1	1
KIR3DL1	0.788	0.815	0.817	0.771
KIR3DS1	0.217	0.184	0.181	0.189
KIR2DL5	0.296	0.246	0.223	0.282
KIR2DS3	0.115	0.106	0.076	0.185
KIR2DS5	0.164	0.14	0.144	0.11
KIR2DS1	0.212	0.186	0.183	0.189
KIR2DS4T	0.788	0.815	0.817	0.877
KIR2DS4W	0.214	0.221	0.236	NA
KIR2DS4D	0.575	0.597	0.584	NA
Ref: Hanson, A. L. et al. Epistatic interactions between killer immunoglobulin-like receptors and human leukocyte antigen ligands are associated with ankylosing spondylitis. PLoS Genet. 16, (2020).

## Sheet: ST6
Supplementary Table 6: Comparison of the percentage of each KIR haplotype with other published studies.
Haplotype	UKB (%) (57,294 chromosomes)	IGAS cohort in Hanson et. al, 2020 (%) (40,642 chromosomes)	UKB in Hanson et. al., 2020 (%) (36,682 chromosomes)	Frequency in Jiang et. al. (%) (2,999 chromosomes)
1	46.08	47.04	47.1	42.21
2	12.51	13.08	13.53	12.97
3	11.41	10.82	11.42	10.9
4	9.08	6.61	4.84	7.24
5	7.34	6.41	5.74	5.54
6	2.31	3.39	2.07	5.1
7	2.49	0.76	0.44	2.57
8	2.31	0.79	0.68	2.13
9	3.36	1.87	1.71	2.1
10	1.43	1.54	0.78	1.83
11	1	1.06	0.98	1.43
12	0.04	NA	NA	0.8
13	0.05	0.01	0.01	0.67
14	0.41	0.03	0.17	0.43
19	0.12	NA	NA	0.17
20	0.002	NA	NA	0.17
42	0.002	NA	NA	0.03
44	0.002	0.11	0.05	0.03
56	0.03	NA	NA	0.03
69	0.005	NA	NA	0.03
Ref: Hanson, A. L. et al. Epistatic interactions between killer immunoglobulin-like receptors and human leukocyte antigen ligands are associated with ankylosing spondylitis. PLoS Genet. 16, (2020). Jiang, W. et al. Copy number variation leads to considerable diversity for B but not A haplotypes of the human KIR genes encoding NK cell receptors. Genome Res. 22, (2012).

## Sheet: ST7
Supplementary Table 7: Summary of KIR/HLA ligand pairs tested in epistatic association analysis. Note: HLA-B*15:13 and HLA-B*59 are not present in our ukb cohort. These two alleles were removed from epistatic association study.
KIR		HLA Ligand
Inhibitory	KIR2DL1	HLA-C2 (including HLA-C*02, C*04, C*05, C*06, C*15, C*17, C*16:02, C*18)
	KIR2DL2/3	HLA-C1 (including HLA-C*01, C*03, C*07, C*08, C*12, C*13, C*14, C*16, HLA-B*46:01, B*73:01)
	KIR3DL1	HLA-Bw4BI80 (including HLA-B*15:13, B*15:16, B*15:17, B*15:23, B*15:24, B*27:02, B*38:01, B*49, B*51, B*52, B*53, B*57, B*58, B*59, HLA-A*23, A*24, A*25, A*32)
		HLA-Bw4T80 (HLA-B*13, B*27:01, B*27:03, B*27:04, B*27:05, B*27:07, B*37, B*38:02, B*44, B*47)
		HLA-Bw4A (A*23, A*24, A*25, A*32)
Activating	KIR2DS1	HLA-C2
	KIR2DS2	HLA-A*11:01, HLA-C1
	KIR2DS4WT (wild type)	HLA-A*11, HLA-C*01, C*02, C*04, C*05, C*14, C*16
	KIR3DS1	HLA-Bw4
Ref. Hanson, Aimee L., et al. "Epistatic interactions between killer immunoglobulin-like receptors and human leukocyte antigen ligands are associated with ankylosing spondylitis." PLoS genetics 16.8 (2020): e1008906.

## Sheet: ST8
Supplementary Table 8: IDP groups tested in multi-trait association analysis. We grouped the IDPs into 19 clusters and conducted the multi-trait association analysis with the 19 IDP groups.
IDP group	Number of IDPs per group
T1_brain_vol_all	10
T1_Subcortical_all	15
T1_FAST_ROIs	139
Freesurfer_volume	56
Freesurfer_area	210
Freesurfer_thickness	210
T2_star	14
dMRI_FA	75
dMRI_MD	75
dMRI_MO	75
dMRI_L1	75
dMRI_L2	75
dMRI_L3	75
dMRI_ICVF	75
dMRI_OD	75
dMRI_ISOVF	75
tfMRI	16
rfMRI_25	21
rfMRI_100	55

## Sheet: ST9
Supplementary Table 9: Results for the significant associations between HLA alleles and IDPs at 5e-08. This table contains 130 significant associations between classical HLA alleles and IDPs. A1 represents the presence of the allele, while A2 represents the absence of the allele. The sign of beta refers to the present HLA allele.
f.eid	category	description	allele	A1	A2	Frequency	p-value (-log10)	P value	beta	se
25878	T1 FAST ROIs	Volume of grey matter in Thalamus (left)	B_801	Present	Absent	0.1456	11.0039	9.91e-12	-0.0715106	0.0105042
27204	T1 Freesurfer cortical thickness	Mean thickness of insula (left hemisphere)	B_801	Present	Absent	0.1456	8.15366	7.02e-09	0.0669406	0.0115605
25878	T1 FAST ROIs	Volume of grey matter in Thalamus (left)	C_701	Present	Absent	0.178675	8.4828	3.29e-09	-0.0573637	0.00969566
27204	T1 Freesurfer cortical thickness	Mean thickness of insula (left hemisphere)	DRB3_101	Present	Absent	0.170454	7.50031	3.16e-08	0.0598246	0.0108136
25878	T1 FAST ROIs	Volume of grey matter in Thalamus (left)	DRB1_301	Present	Absent	0.151883	7.83268	1.47e-08	-0.0582609	0.0102843
27204	T1 Freesurfer cortical thickness	Mean thickness of insula (left hemisphere)	DRB1_301	Present	Absent	0.151883	9.06702	8.57e-10	0.0694394	0.0113204
27287	T1 Freesurfer cortical thickness	Mean thickness of posteriorcingulate (right hemisphere)	DRB1_301	Present	Absent	0.151883	8.07779	8.36e-09	0.0653626	0.0113456
27297	T1 Freesurfer cortical thickness	Mean thickness of insula (right hemisphere)	DRB1_301	Present	Absent	0.151883	7.32057	4.78e-08	0.0617521	0.0113114
25878	T1 FAST ROIs	Volume of grey matter in Thalamus (left)	DQB1_201	Present	Absent	0.153559	8.54821	2.83e-09	-0.0608901	0.0102488
27204	T1 Freesurfer cortical thickness	Mean thickness of insula (left hemisphere)	DQB1_201	Present	Absent	0.153559	8.43771	3.65e-09	0.0665429	0.0112798
27287	T1 Freesurfer cortical thickness	Mean thickness of posteriorcingulate (right hemisphere)	DQB1_201	Present	Absent	0.153559	8.04672	8.98e-09	0.0649898	0.0113046
27616	T1 Freesurfer cortical area	Area of S-pericallosal (right hemisphere)	DQA1_501	Present	Absent	0.24109	7.84771	1.42e-08	-0.0470179	0.00829099
25128	dMRI	Mean MD in superior corona radiata on FA skeleton (right)	A_101	Present	Absent	0.196164	7.48017	3.31e-08	-0.0503012	0.00910561
25131	dMRI	Mean MD in posterior corona radiata on FA skeleton (left)	A_101	Present	Absent	0.196164	7.64016	2.29e-08	-0.0541652	0.00969222
25133	dMRI	Mean MD in posterior thalamic radiation on FA skeleton (left)	A_101	Present	Absent	0.196164	8.04964	8.92e-09	-0.0555588	0.00966227
25243	dMRI	Mean L1 in superior fronto-occipital fasciculus on FA skeleton (left)	A_101	Present	Absent	0.196164	7.80134	1.58e-08	-0.0546315	0.00966478
25277	dMRI	Mean L2 in posterior thalamic radiation on FA skeleton (left)	A_101	Present	Absent	0.196164	7.80134	1.58e-08	-0.0557259	0.00985838
25237	dMRI	Mean L1 in cingulum hippocampus on FA skeleton (left)	B_702	Present	Absent	0.149649	7.73518	1.84e-08	-0.062374	0.0110859
25124	dMRI	Mean MD in retrolenticular part of internal capsule on FA skeleton (right)	B_801	Present	Absent	0.1456	8.64975	2.24e-09	-0.0673655	0.0112663
25127	dMRI	Mean MD in anterior corona radiata on FA skeleton (left)	B_801	Present	Absent	0.1456	7.45717	3.49e-08	-0.0579541	0.0105087
25128	dMRI	Mean MD in superior corona radiata on FA skeleton (right)	B_801	Present	Absent	0.1456	7.64397	2.27e-08	-0.0569248	0.0101832
25129	dMRI	Mean MD in superior corona radiata on FA skeleton (left)	B_801	Present	Absent	0.1456	7.74473	1.8e-08	-0.0579957	0.0103008
25132	dMRI	Mean MD in posterior thalamic radiation on FA skeleton (right)	B_801	Present	Absent	0.1456	8.28567	5.18e-09	-0.064636	0.0110654
25133	dMRI	Mean MD in posterior thalamic radiation on FA skeleton (left)	B_801	Present	Absent	0.1456	8.39254	4.05e-09	-0.0635616	0.0108059
25135	dMRI	Mean MD in sagittal stratum on FA skeleton (left)	B_801	Present	Absent	0.1456	7.74958	1.78e-08	-0.0605868	0.0107574
25139	dMRI	Mean MD in cingulum cingulate gyrus on FA skeleton (left)	B_801	Present	Absent	0.1456	8.39362	4.04e-09	-0.0644842	0.0109619
25145	dMRI	Mean MD in superior longitudinal fasciculus on FA skeleton (left)	B_801	Present	Absent	0.1456	8.54668	2.84e-09	-0.066453	0.0111863
25227	dMRI	Mean L1 in posterior corona radiata on FA skeleton (left)	B_801	Present	Absent	0.1456	7.65561	2.21e-08	-0.0584451	0.0104465
25230	dMRI	Mean L1 in sagittal stratum on FA skeleton (right)	B_801	Present	Absent	0.1456	7.33724	4.6e-08	-0.057858	0.0105848
25231	dMRI	Mean L1 in sagittal stratum on FA skeleton (left)	B_801	Present	Absent	0.1456	8.78252	1.65e-09	-0.0633712	0.0105111
25241	dMRI	Mean L1 in superior longitudinal fasciculus on FA skeleton (left)	B_801	Present	Absent	0.1456	12.8477	1.42e-13	-0.0842007	0.011387
25271	dMRI	Mean L2 in anterior corona radiata on FA skeleton (left)	B_801	Present	Absent	0.1456	7.75449	1.76e-08	-0.0595482	0.0105693
25277	dMRI	Mean L2 in posterior thalamic radiation on FA skeleton (left)	B_801	Present	Absent	0.1456	7.51999	3.02e-08	-0.061088	0.0110262
25316	dMRI	Mean L3 in retrolenticular part of internal capsule on FA skeleton (right)	B_801	Present	Absent	0.1456	7.45967	3.47e-08	-0.0641633	0.0116324
25324	dMRI	Mean L3 in posterior thalamic radiation on FA skeleton (right)	B_801	Present	Absent	0.1456	7.78781	1.63e-08	-0.0624839	0.0110644
25345	dMRI	Mean ICVF in pontine crossing tract on FA skeleton	B_801	Present	Absent	0.1456	9.10182	7.91e-10	0.0704444	0.0114605
25372	dMRI	Mean ICVF in posterior thalamic radiation on FA skeleton (right)	B_801	Present	Absent	0.1456	8.89963	1.26e-09	0.0696316	0.0114669
25433	dMRI	Mean OD in superior longitudinal fasciculus on FA skeleton (left)	B_801	Present	Absent	0.1456	8.08355	8.25e-09	0.0690672	0.011984
25519	dMRI	Weighted-mean MD in tract cingulate gyrus part of cingulum (left)	B_801	Present	Absent	0.1456	7.8041	1.57e-08	-0.061269	0.0108369
25590	dMRI	Weighted-mean L1 in tract superior longitudinal fasciculus (left)	B_801	Present	Absent	0.1456	8.60206	2.5e-09	-0.0643231	0.0107898
25591	dMRI	Weighted-mean L1 in tract superior longitudinal fasciculus (right)	B_801	Present	Absent	0.1456	7.9914	1.02e-08	-0.0595382	0.0103954
25607	dMRI	Weighted-mean L2 in tract forceps minor	B_801	Present	Absent	0.1456	7.89963	1.26e-08	-0.0635006	0.0111573
25659	dMRI	Weighted-mean ICVF in tract corticospinal tract (right)	B_801	Present	Absent	0.1456	7.42366	3.77e-08	0.0643627	0.0116996
25669	dMRI	Weighted-mean ICVF in tract posterior thalamic radiation (left)	B_801	Present	Absent	0.1456	7.67162	2.13e-08	0.0636227	0.011359
25670	dMRI	Weighted-mean ICVF in tract posterior thalamic radiation (right)	B_801	Present	Absent	0.1456	9.50864	3.1e-10	0.0720009	0.0114402
25261	dMRI	Mean L2 in superior cerebellar peduncle on FA skeleton (left)	C_501	Present	Absent	0.111478	7.30803	4.92e-08	0.070506	0.012927
25358	dMRI	Mean ICVF in cerebral peduncle on FA skeleton (right)	C_501	Present	Absent	0.111478	8.73049	1.86e-09	-0.0784257	0.0130501
25359	dMRI	Mean ICVF in cerebral peduncle on FA skeleton (left)	C_501	Present	Absent	0.111478	7.95078	1.12e-08	-0.0759566	0.0132989
25407	dMRI	Mean OD in cerebral peduncle on FA skeleton (left)	C_501	Present	Absent	0.111478	7.46344	3.44e-08	-0.0705223	0.0127817
25595	dMRI	Weighted-mean L1 in tract uncinate fasciculus (right)	C_501	Present	Absent	0.111478	8.60906	2.46e-09	0.0723828	0.0121364
25127	dMRI	Mean MD in anterior corona radiata on FA skeleton (left)	C_701	Present	Absent	0.178675	7.44129	3.62e-08	-0.0534089	0.00969581
25133	dMRI	Mean MD in posterior thalamic radiation on FA skeleton (left)	C_701	Present	Absent	0.178675	8.31785	4.81e-09	-0.0583653	0.00997081
25139	dMRI	Mean MD in cingulum cingulate gyrus on FA skeleton (left)	C_701	Present	Absent	0.178675	7.88941	1.29e-08	-0.0575209	0.0101138
25145	dMRI	Mean MD in superior longitudinal fasciculus on FA skeleton (left)	C_701	Present	Absent	0.178675	7.53165	2.94e-08	-0.0572314	0.0103213
25241	dMRI	Mean L1 in superior longitudinal fasciculus on FA skeleton (left)	C_701	Present	Absent	0.178675	9.97062	1.07e-10	-0.0678361	0.0105063
25270	dMRI	Mean L2 in anterior corona radiata on FA skeleton (right)	C_701	Present	Absent	0.178675	7.79317	1.61e-08	-0.0554739	0.00981941
25271	dMRI	Mean L2 in anterior corona radiata on FA skeleton (left)	C_701	Present	Absent	0.178675	8.35067	4.46e-09	-0.0572033	0.0097514
25277	dMRI	Mean L2 in posterior thalamic radiation on FA skeleton (left)	C_701	Present	Absent	0.178675	7.86328	1.37e-08	-0.0577525	0.0101729
25345	dMRI	Mean ICVF in pontine crossing tract on FA skeleton	C_701	Present	Absent	0.178675	8.51999	3.02e-09	0.0627146	0.0105749
25372	dMRI	Mean ICVF in posterior thalamic radiation on FA skeleton (right)	C_701	Present	Absent	0.178675	9.01412	9.68e-10	0.0646951	0.0105804
25373	dMRI	Mean ICVF in posterior thalamic radiation on FA skeleton (left)	C_701	Present	Absent	0.178675	8.41005	3.89e-09	0.061597	0.01046
25499	dMRI	Weighted-mean FA in tract forceps minor	C_701	Present	Absent	0.178675	7.45593	3.5e-08	0.057865	0.0104935
25519	dMRI	Weighted-mean MD in tract cingulate gyrus part of cingulum (left)	C_701	Present	Absent	0.178675	7.767	1.71e-08	-0.0563931	0.0100005
25590	dMRI	Weighted-mean L1 in tract superior longitudinal fasciculus (left)	C_701	Present	Absent	0.178675	7.41341	3.86e-08	-0.0547385	0.00995764
25607	dMRI	Weighted-mean L2 in tract forceps minor	C_701	Present	Absent	0.178675	8.39794	4e-09	-0.0605787	0.0102952
25608	dMRI	Weighted-mean L2 in tract inferior fronto-occipital fasciculus (left)	C_701	Present	Absent	0.178675	7.33348	4.64e-08	-0.0556214	0.0101785
25660	dMRI	Weighted-mean ICVF in tract forceps major	C_701	Present	Absent	0.178675	7.73518	1.84e-08	0.0607146	0.010791
25669	dMRI	Weighted-mean ICVF in tract posterior thalamic radiation (left)	C_701	Present	Absent	0.178675	8.16368	6.86e-09	0.0607391	0.0104825
25670	dMRI	Weighted-mean ICVF in tract posterior thalamic radiation (right)	C_701	Present	Absent	0.178675	9.68194	2.08e-10	0.0670897	0.0105565
25407	dMRI	Mean OD in cerebral peduncle on FA skeleton (left)	C_702	Present	Absent	0.159039	7.40121	3.97e-08	0.0601774	0.0109569
25462	dMRI	Mean ISOVF in anterior corona radiata on FA skeleton (right)	DRB4_103	Present	Absent	0.2524	7.77728	1.67e-08	0.050063	0.00887152
25463	dMRI	Mean ISOVF in anterior corona radiata on FA skeleton (left)	DRB4_103	Present	Absent	0.2524	8.01547	9.65e-09	0.0500735	0.00872852
25480	dMRI	Mean ISOVF in superior longitudinal fasciculus on FA skeleton (right)	DRB4_103	Present	Absent	0.2524	7.40012	3.98e-08	0.0480601	0.00875134
25716	dMRI	Weighted-mean ISOVF in tract inferior fronto-occipital fasciculus (left)	DRB4_103	Present	Absent	0.2524	7.38195	4.15e-08	0.051802	0.00944542
25726	dMRI	Weighted-mean ISOVF in tract superior longitudinal fasciculus (right)	DRB4_103	Present	Absent	0.2524	8.61439	2.43e-09	0.0517254	0.0086699
25132	dMRI	Mean MD in posterior thalamic radiation on FA skeleton (right)	DRB1_301	Present	Absent	0.151883	8.12668	7.47e-09	-0.0627001	0.0108478
25133	dMRI	Mean MD in posterior thalamic radiation on FA skeleton (left)	DRB1_301	Present	Absent	0.151883	8.10679	7.82e-09	-0.0611483	0.0105934
25145	dMRI	Mean MD in superior longitudinal fasciculus on FA skeleton (left)	DRB1_301	Present	Absent	0.151883	7.36251	4.34e-08	-0.060056	0.0109663
25241	dMRI	Mean L1 in superior longitudinal fasciculus on FA skeleton (left)	DRB1_301	Present	Absent	0.151883	7.85387	1.4e-08	-0.063344	0.0111651
25270	dMRI	Mean L2 in anterior corona radiata on FA skeleton (right)	DRB1_301	Present	Absent	0.151883	7.33819	4.59e-08	-0.0570332	0.0104332
25271	dMRI	Mean L2 in anterior corona radiata on FA skeleton (left)	DRB1_301	Present	Absent	0.151883	7.3279	4.7e-08	-0.0565952	0.0103611
25277	dMRI	Mean L2 in posterior thalamic radiation on FA skeleton (left)	DRB1_301	Present	Absent	0.151883	8.88941	1.29e-09	-0.0655921	0.0108084
25324	dMRI	Mean L3 in posterior thalamic radiation on FA skeleton (right)	DRB1_301	Present	Absent	0.151883	8.52578	2.98e-09	-0.064341	0.0108452
25372	dMRI	Mean ICVF in posterior thalamic radiation on FA skeleton (right)	DRB1_301	Present	Absent	0.151883	7.38091	4.16e-08	0.0616491	0.0112418
25536	dMRI	Weighted-mean MD in tract superior longitudinal fasciculus (left)	DRB1_301	Present	Absent	0.151883	7.4034	3.95e-08	-0.0597381	0.0108752
25590	dMRI	Weighted-mean L1 in tract superior longitudinal fasciculus (left)	DRB1_301	Present	Absent	0.151883	7.32148	4.77e-08	-0.0577503	0.0105776
25670	dMRI	Weighted-mean ICVF in tract posterior thalamic radiation (right)	DRB1_301	Present	Absent	0.151883	7.4045	3.94e-08	0.0616139	0.0112157
25463	dMRI	Mean ISOVF in anterior corona radiata on FA skeleton (left)	DRB1_401	Present	Absent	0.112438	7.4168	3.83e-08	0.0671316	0.012209
25716	dMRI	Weighted-mean ISOVF in tract inferior fronto-occipital fasciculus (left)	DRB1_401	Present	Absent	0.112438	9.6038	2.49e-10	0.08358	0.0132088
25718	dMRI	Weighted-mean ISOVF in tract inferior longitudinal fasciculus (left)	DRB1_401	Present	Absent	0.112438	7.89963	1.26e-08	0.0739227	0.0129885
25725	dMRI	Weighted-mean ISOVF in tract superior longitudinal fasciculus (left)	DRB1_401	Present	Absent	0.112438	7.57187	2.68e-08	0.0714944	0.012856
25462	dMRI	Mean ISOVF in anterior corona radiata on FA skeleton (right)	DRB1_404	Present	Absent	0.0424652	7.9914	1.02e-08	0.111621	0.019489
25480	dMRI	Mean ISOVF in superior longitudinal fasciculus on FA skeleton (right)	DRB1_404	Present	Absent	0.0424652	9.92445	1.19e-10	0.123833	0.0192269
25481	dMRI	Mean ISOVF in superior longitudinal fasciculus on FA skeleton (left)	DRB1_404	Present	Absent	0.0424652	9.05998	8.71e-10	0.127743	0.0208342
25725	dMRI	Weighted-mean ISOVF in tract superior longitudinal fasciculus (left)	DRB1_404	Present	Absent	0.0424652	7.92445	1.19e-08	0.115137	0.0201954
25726	dMRI	Weighted-mean ISOVF in tract superior longitudinal fasciculus (right)	DRB1_404	Present	Absent	0.0424652	10.9666	1.08e-11	0.129435	0.0190474
25132	dMRI	Mean MD in posterior thalamic radiation on FA skeleton (right)	DQB1_201	Present	Absent	0.153559	7.73283	1.85e-08	-0.0608006	0.0108081
25133	dMRI	Mean MD in posterior thalamic radiation on FA skeleton (left)	DQB1_201	Present	Absent	0.153559	7.95468	1.11e-08	-0.0602961	0.0105542
25241	dMRI	Mean L1 in superior longitudinal fasciculus on FA skeleton (left)	DQB1_201	Present	Absent	0.153559	7.77728	1.67e-08	-0.0627714	0.0111235
25277	dMRI	Mean L2 in posterior thalamic radiation on FA skeleton (left)	DQB1_201	Present	Absent	0.153559	8.65956	2.19e-09	-0.064422	0.0107674
25324	dMRI	Mean L3 in posterior thalamic radiation on FA skeleton (right)	DQB1_201	Present	Absent	0.153559	7.96257	1.09e-08	-0.0617672	0.0108058
25462	dMRI	Mean ISOVF in anterior corona radiata on FA skeleton (right)	DQB1_302	Present	Absent	0.0998185	7.93181	1.17e-08	0.0720068	0.0126238
25480	dMRI	Mean ISOVF in superior longitudinal fasciculus on FA skeleton (right)	DQB1_302	Present	Absent	0.0998185	8.23958	5.76e-09	0.0725246	0.0124536
25481	dMRI	Mean ISOVF in superior longitudinal fasciculus on FA skeleton (left)	DQB1_302	Present	Absent	0.0998185	8.54821	2.83e-09	0.0801793	0.0134956
25716	dMRI	Weighted-mean ISOVF in tract inferior fronto-occipital fasciculus (left)	DQB1_302	Present	Absent	0.0998185	9.36251	4.34e-10	0.083886	0.0134405
25718	dMRI	Weighted-mean ISOVF in tract inferior longitudinal fasciculus (left)	DQB1_302	Present	Absent	0.0998185	9.4318	3.7e-10	0.0828108	0.0132155
25725	dMRI	Weighted-mean ISOVF in tract superior longitudinal fasciculus (left)	DQB1_302	Present	Absent	0.0998185	9.51004	3.09e-10	0.0823329	0.0130808
25726	dMRI	Weighted-mean ISOVF in tract superior longitudinal fasciculus (right)	DQB1_302	Present	Absent	0.0998185	10.2782	5.27e-11	0.080975	0.0123379
25374	dMRI	Mean ICVF in sagittal stratum on FA skeleton (right)	DQA1_301	Present	Absent	0.195657	7.77728	1.67e-08	0.0583025	0.0103316
25379	dMRI	Mean ICVF in cingulum cingulate gyrus on FA skeleton (left)	DQA1_301	Present	Absent	0.195657	7.84164	1.44e-08	0.0580427	0.0102394
25462	dMRI	Mean ISOVF in anterior corona radiata on FA skeleton (right)	DQA1_301	Present	Absent	0.195657	13.466	3.42e-14	0.0724462	0.00955585
25463	dMRI	Mean ISOVF in anterior corona radiata on FA skeleton (left)	DQA1_301	Present	Absent	0.195657	14.2604	5.49e-15	0.0734811	0.00940239
25464	dMRI	Mean ISOVF in superior corona radiata on FA skeleton (right)	DQA1_301	Present	Absent	0.195657	8.05404	8.83e-09	0.0509975	0.00886635
25465	dMRI	Mean ISOVF in superior corona radiata on FA skeleton (left)	DQA1_301	Present	Absent	0.195657	9.70333	1.98e-10	0.0583001	0.00916252
25466	dMRI	Mean ISOVF in posterior corona radiata on FA skeleton (right)	DQA1_301	Present	Absent	0.195657	10.061	8.69e-11	0.061744	0.00951643
25467	dMRI	Mean ISOVF in posterior corona radiata on FA skeleton (left)	DQA1_301	Present	Absent	0.195657	9.41794	3.82e-10	0.0620873	0.00991617
25470	dMRI	Mean ISOVF in sagittal stratum on FA skeleton (right)	DQA1_301	Present	Absent	0.195657	7.93181	1.17e-08	0.0556784	0.00976122
25471	dMRI	Mean ISOVF in sagittal stratum on FA skeleton (left)	DQA1_301	Present	Absent	0.195657	9.26761	5.4e-10	0.0626678	0.0100963
25475	dMRI	Mean ISOVF in cingulum cingulate gyrus on FA skeleton (left)	DQA1_301	Present	Absent	0.195657	9.96257	1.09e-10	0.0638285	0.00988989
25480	dMRI	Mean ISOVF in superior longitudinal fasciculus on FA skeleton (right)	DQA1_301	Present	Absent	0.195657	12.8125	1.54e-13	0.0696042	0.00942679
25481	dMRI	Mean ISOVF in superior longitudinal fasciculus on FA skeleton (left)	DQA1_301	Present	Absent	0.195657	10.7144	1.93e-11	0.0685677	0.0102169
25708	dMRI	Weighted-mean ISOVF in tract cingulate gyrus part of cingulum (left)	DQA1_301	Present	Absent	0.195657	9.09963	7.95e-10	0.0606936	0.00987543
25716	dMRI	Weighted-mean ISOVF in tract inferior fronto-occipital fasciculus (left)	DQA1_301	Present	Absent	0.195657	13.7986	1.59e-14	0.0781454	0.0101751
25717	dMRI	Weighted-mean ISOVF in tract inferior fronto-occipital fasciculus (right)	DQA1_301	Present	Absent	0.195657	11.2976	5.04e-12	0.068596	0.00993505
25718	dMRI	Weighted-mean ISOVF in tract inferior longitudinal fasciculus (left)	DQA1_301	Present	Absent	0.195657	12.6478	2.25e-13	0.0733685	0.0100052
25719	dMRI	Weighted-mean ISOVF in tract inferior longitudinal fasciculus (right)	DQA1_301	Present	Absent	0.195657	8.90309	1.25e-09	0.0592486	0.00975495
25725	dMRI	Weighted-mean ISOVF in tract superior longitudinal fasciculus (left)	DQA1_301	Present	Absent	0.195657	12.7645	1.72e-13	0.0729681	0.00990212
25726	dMRI	Weighted-mean ISOVF in tract superior longitudinal fasciculus (right)	DQA1_301	Present	Absent	0.195657	15.0017	9.96e-16	0.074972	0.00933957
25727	dMRI	Weighted-mean ISOVF in tract superior thalamic radiation (left)	DQA1_301	Present	Absent	0.195657	8.38934	4.08e-09	0.0517774	0.00880431
25728	dMRI	Weighted-mean ISOVF in tract superior thalamic radiation (right)	DQA1_301	Present	Absent	0.195657	9.14874	7.1e-10	0.052542	0.00852422

## Sheet: ST10
Supplementary Table 10: Results for the significant associations between common C4 haplotypes and IDPs at 5e-08. This table contains 115 significant associations between C4 alleles and IDPs. A1 represents the presence of the allele, while A2 represents the absence of the allele. The sign of beta refers to the present C4 allele.
f.eid	category	description	allele	A1	A2	Frequency	p-value (-log10)	P value	beta	se
25878	T1 FAST ROIs	Volume of grey matter in Thalamus (left)	C4-BS	Present	Absent	0.134464	8.92812	1.18e-09	-0.0675574	0.011106
27204	T1 Freesurfer cortical thickness	Mean thickness of insula (left hemisphere)	C4-BS	Present	Absent	0.134464	8.08145	8.29e-09	0.07043	0.0122222
27419	T1 Freesurfer cortical thickness	Mean thickness of G-Ins-lg+S-cent-ins (left hemisphere)	C4-BS	Present	Absent	0.134464	7.78781	1.63e-08	0.0699946	0.0123944
25060	IDP_dMRI_TBSS_FA_Splenium_of_corpus_callosum	Mean FA in splenium of corpus callosum on FA skeleton	C4-BS	Present	Absent	0.134464	7.84773	1.42e-08	0.0718101	0.0126628
25084	IDP_dMRI_TBSS_FA_Posterior_thalamic_radiation_R	Mean FA in posterior thalamic radiation on FA skeleton (right)	C4-BS	Present	Absent	0.134464	7.77248	1.69e-08	0.0668457	0.0118498
25124	IDP_dMRI_TBSS_MD_Retrolenticular_part_of_internal_capsule_R	Mean MD in retrolenticular part of internal capsule on FA skeleton (right)	C4-BS	Present	Absent	0.134464	11.4929	3.21e-12	-0.0830445	0.0119176
25125	IDP_dMRI_TBSS_MD_Retrolenticular_part_of_internal_capsule_L	Mean MD in retrolenticular part of internal capsule on FA skeleton (left)	C4-BS	Present	Absent	0.134464	8.34924	4.47e-09	-0.0707061	0.012054
25126	IDP_dMRI_TBSS_MD_Anterior_corona_radiata_R	Mean MD in anterior corona radiata on FA skeleton (right)	C4-BS	Present	Absent	0.134464	8.87514	1.33e-09	-0.0669983	0.011049
25127	IDP_dMRI_TBSS_MD_Anterior_corona_radiata_L	Mean MD in anterior corona radiata on FA skeleton (left)	C4-BS	Present	Absent	0.134464	10.5223	3e-11	-0.0738823	0.0111159
25128	IDP_dMRI_TBSS_MD_Superior_corona_radiata_R	Mean MD in superior corona radiata on FA skeleton (right)	C4-BS	Present	Absent	0.134464	10.1738	6.7e-11	-0.070318	0.010773
25129	IDP_dMRI_TBSS_MD_Superior_corona_radiata_L	Mean MD in superior corona radiata on FA skeleton (left)	C4-BS	Present	Absent	0.134464	10.0491	8.93e-11	-0.0706548	0.0108967
25130	IDP_dMRI_TBSS_MD_Posterior_corona_radiata_R	Mean MD in posterior corona radiata on FA skeleton (right)	C4-BS	Present	Absent	0.134464	8.3399	4.57e-09	-0.0659559	0.0112512
25131	IDP_dMRI_TBSS_MD_Posterior_corona_radiata_L	Mean MD in posterior corona radiata on FA skeleton (left)	C4-BS	Present	Absent	0.134464	9.63484	2.32e-10	-0.0726865	0.0114674
25132	IDP_dMRI_TBSS_MD_Posterior_thalamic_radiation_R	Mean MD in posterior thalamic radiation on FA skeleton (right)	C4-BS	Present	Absent	0.134464	13.648	2.25e-14	-0.0893713	0.0117048
25133	IDP_dMRI_TBSS_MD_Posterior_thalamic_radiation_L	Mean MD in posterior thalamic radiation on FA skeleton (left)	C4-BS	Present	Absent	0.134464	12.5979	2.52e-13	-0.0836457	0.0114304
25134	IDP_dMRI_TBSS_MD_Sagittal_stratum_R	Mean MD in sagittal stratum on FA skeleton (right)	C4-BS	Present	Absent	0.134464	12.0543	8.82e-13	-0.083041	0.0116178
25135	IDP_dMRI_TBSS_MD_Sagittal_stratum_L	Mean MD in sagittal stratum on FA skeleton (left)	C4-BS	Present	Absent	0.134464	10.3876	4.1e-11	-0.0751181	0.0113808
25139	IDP_dMRI_TBSS_MD_Cingulum_cingulate_gyrus_L	Mean MD in cingulum cingulate gyrus on FA skeleton (left)	C4-BS	Present	Absent	0.134464	11.0955	8.03e-12	-0.0792963	0.0115964
25144	IDP_dMRI_TBSS_MD_Superior_longitudinal_fasciculus_R	Mean MD in superior longitudinal fasciculus on FA skeleton (right)	C4-BS	Present	Absent	0.134464	10.7529	1.77e-11	-0.0785999	0.0116897
25145	IDP_dMRI_TBSS_MD_Superior_longitudinal_fasciculus_L	Mean MD in superior longitudinal fasciculus on FA skeleton (left)	C4-BS	Present	Absent	0.134464	13.3588	4.38e-14	-0.0893266	0.0118326
25224	IDP_dMRI_TBSS_L1_Superior_corona_radiata_R	Mean L1 in superior corona radiata on FA skeleton (right)	C4-BS	Present	Absent	0.134464	8.40299	3.95e-09	-0.0653258	0.011098
25227	IDP_dMRI_TBSS_L1_Posterior_corona_radiata_L	Mean L1 in posterior corona radiata on FA skeleton (left)	C4-BS	Present	Absent	0.134464	9.63404	2.32e-10	-0.0700445	0.0110506
25228	IDP_dMRI_TBSS_L1_Posterior_thalamic_radiation_R	Mean L1 in posterior thalamic radiation on FA skeleton (right)	C4-BS	Present	Absent	0.134464	7.66844	2.15e-08	-0.0663477	0.0118489
25230	IDP_dMRI_TBSS_L1_Sagittal_stratum_R	Mean L1 in sagittal stratum on FA skeleton (right)	C4-BS	Present	Absent	0.134464	11.3141	4.85e-12	-0.0773665	0.0111965
25231	IDP_dMRI_TBSS_L1_Sagittal_stratum_L	Mean L1 in sagittal stratum on FA skeleton (left)	C4-BS	Present	Absent	0.134464	8.70305	1.98e-09	-0.0667152	0.0111202
25240	IDP_dMRI_TBSS_L1_Superior_longitudinal_fasciculus_R	Mean L1 in superior longitudinal fasciculus on FA skeleton (right)	C4-BS	Present	Absent	0.134464	8.65441	2.22e-09	-0.0694079	0.011605
25241	IDP_dMRI_TBSS_L1_Superior_longitudinal_fasciculus_L	Mean L1 in superior longitudinal fasciculus on FA skeleton (left)	C4-BS	Present	Absent	0.134464	14.5544	2.79e-15	-0.0951622	0.0120459
25252	IDP_dMRI_TBSS_L2_Splenium_of_corpus_callosum	Mean L2 in splenium of corpus callosum on FA skeleton	C4-BS	Present	Absent	0.134464	8.01363	9.69e-09	-0.0728539	0.012701
25268	IDP_dMRI_TBSS_L2_Retrolenticular_part_of_internal_capsule_R	Mean L2 in retrolenticular part of internal capsule on FA skeleton (right)	C4-BS	Present	Absent	0.134464	7.61646	2.42e-08	-0.0693785	0.0124358
25270	IDP_dMRI_TBSS_L2_Anterior_corona_radiata_R	Mean L2 in anterior corona radiata on FA skeleton (right)	C4-BS	Present	Absent	0.134464	10.4218	3.79e-11	-0.0744454	0.011259
25271	IDP_dMRI_TBSS_L2_Anterior_corona_radiata_L	Mean L2 in anterior corona radiata on FA skeleton (left)	C4-BS	Present	Absent	0.134464	10.9611	1.09e-11	-0.0759527	0.0111792
25274	IDP_dMRI_TBSS_L2_Posterior_corona_radiata_R	Mean L2 in posterior corona radiata on FA skeleton (right)	C4-BS	Present	Absent	0.134464	7.5377	2.9e-08	-0.0689557	0.0124303
25276	IDP_dMRI_TBSS_L2_Posterior_thalamic_radiation_R	Mean L2 in posterior thalamic radiation on FA skeleton (right)	C4-BS	Present	Absent	0.134464	9.28999	5.13e-10	-0.0732965	0.0117933
25277	IDP_dMRI_TBSS_L2_Posterior_thalamic_radiation_L	Mean L2 in posterior thalamic radiation on FA skeleton (left)	C4-BS	Present	Absent	0.134464	11.449	3.56e-12	-0.0811038	0.0116635
25300	IDP_dMRI_TBSS_L3_Splenium_of_corpus_callosum	Mean L3 in splenium of corpus callosum on FA skeleton	C4-BS	Present	Absent	0.134464	7.56764	2.71e-08	-0.0663385	0.0119331
25316	IDP_dMRI_TBSS_L3_Retrolenticular_part_of_internal_capsule_R	Mean L3 in retrolenticular part of internal capsule on FA skeleton (right)	C4-BS	Present	Absent	0.134464	10.2243	5.97e-11	-0.0805371	0.0123061
25318	IDP_dMRI_TBSS_L3_Anterior_corona_radiata_R	Mean L3 in anterior corona radiata on FA skeleton (right)	C4-BS	Present	Absent	0.134464	7.70628	1.97e-08	-0.0628927	0.0112016
25319	IDP_dMRI_TBSS_L3_Anterior_corona_radiata_L	Mean L3 in anterior corona radiata on FA skeleton (left)	C4-BS	Present	Absent	0.134464	8.50222	3.15e-09	-0.0657099	0.0110929
25324	IDP_dMRI_TBSS_L3_Posterior_thalamic_radiation_R	Mean L3 in posterior thalamic radiation on FA skeleton (right)	C4-BS	Present	Absent	0.134464	13.273	5.33e-14	-0.0880445	0.0117025
25325	IDP_dMRI_TBSS_L3_Posterior_thalamic_radiation_L	Mean L3 in posterior thalamic radiation on FA skeleton (left)	C4-BS	Present	Absent	0.134464	9.73607	1.84e-10	-0.0736856	0.0115601
25326	IDP_dMRI_TBSS_L3_Sagittal_stratum_R	Mean L3 in sagittal stratum on FA skeleton (right)	C4-BS	Present	Absent	0.134464	10.779	1.66e-11	-0.0813253	0.0120783
25327	IDP_dMRI_TBSS_L3_Sagittal_stratum_L	Mean L3 in sagittal stratum on FA skeleton (left)	C4-BS	Present	Absent	0.134464	7.86719	1.36e-08	-0.0673479	0.0118605
25331	IDP_dMRI_TBSS_L3_Cingulum_cingulate_gyrus_L	Mean L3 in cingulum cingulate gyrus on FA skeleton (left)	C4-BS	Present	Absent	0.134464	7.47325	3.36e-08	-0.0657002	0.0118988
25336	IDP_dMRI_TBSS_L3_Superior_longitudinal_fasciculus_R	Mean L3 in superior longitudinal fasciculus on FA skeleton (right)	C4-BS	Present	Absent	0.134464	10.489	3.24e-11	-0.0798746	0.012038
25337	IDP_dMRI_TBSS_L3_Superior_longitudinal_fasciculus_L	Mean L3 in superior longitudinal fasciculus on FA skeleton (left)	C4-BS	Present	Absent	0.134464	9.41687	3.83e-10	-0.0750119	0.0119812
25345	IDP_dMRI_TBSS_ICVF_Pontine_crossing_tract	Mean ICVF in pontine crossing tract on FA skeleton	C4-BS	Present	Absent	0.134464	7.49009	3.24e-08	0.067034	0.0121264
25346	IDP_dMRI_TBSS_ICVF_Genu_of_corpus_callosum	Mean ICVF in genu of corpus callosum on FA skeleton	C4-BS	Present	Absent	0.134464	8.02293	9.49e-09	0.0707791	0.0123317
25347	IDP_dMRI_TBSS_ICVF_Body_of_corpus_callosum	Mean ICVF in body of corpus callosum on FA skeleton	C4-BS	Present	Absent	0.134464	10.1113	7.74e-11	0.083074	0.0127697
25348	IDP_dMRI_TBSS_ICVF_Splenium_of_corpus_callosum	Mean ICVF in splenium of corpus callosum on FA skeleton	C4-BS	Present	Absent	0.134464	7.58295	2.61e-08	0.0677577	0.012174
25364	IDP_dMRI_TBSS_ICVF_Retrolenticular_part_of_internal_capsule_R	Mean ICVF in retrolenticular part of internal capsule on FA skeleton (right)	C4-BS	Present	Absent	0.134464	10.8147	1.53e-11	0.0831833	0.0123325
25365	IDP_dMRI_TBSS_ICVF_Retrolenticular_part_of_internal_capsule_L	Mean ICVF in retrolenticular part of internal capsule on FA skeleton (left)	C4-BS	Present	Absent	0.134464	9.93088	1.17e-10	0.0806511	0.0125173
25366	IDP_dMRI_TBSS_ICVF_Anterior_corona_radiata_R	Mean ICVF in anterior corona radiata on FA skeleton (right)	C4-BS	Present	Absent	0.134464	7.76076	1.73e-08	0.065998	0.0117079
25367	IDP_dMRI_TBSS_ICVF_Anterior_corona_radiata_L	Mean ICVF in anterior corona radiata on FA skeleton (left)	C4-BS	Present	Absent	0.134464	8.51439	3.06e-09	0.0698233	0.0117779
25368	IDP_dMRI_TBSS_ICVF_Superior_corona_radiata_R	Mean ICVF in superior corona radiata on FA skeleton (right)	C4-BS	Present	Absent	0.134464	10.525	2.99e-11	0.0791983	0.0119148
25369	IDP_dMRI_TBSS_ICVF_Superior_corona_radiata_L	Mean ICVF in superior corona radiata on FA skeleton (left)	C4-BS	Present	Absent	0.134464	10.4157	3.84e-11	0.0781817	0.0118276
25370	IDP_dMRI_TBSS_ICVF_Posterior_corona_radiata_R	Mean ICVF in posterior corona radiata on FA skeleton (right)	C4-BS	Present	Absent	0.134464	9.04041	9.11e-10	0.0737354	0.0120399
25371	IDP_dMRI_TBSS_ICVF_Posterior_corona_radiata_L	Mean ICVF in posterior corona radiata on FA skeleton (left)	C4-BS	Present	Absent	0.134464	10.7235	1.89e-11	0.0810972	0.0120783
25372	IDP_dMRI_TBSS_ICVF_Posterior_thalamic_radiation_R	Mean ICVF in posterior thalamic radiation on FA skeleton (right)	C4-BS	Present	Absent	0.134464	14.3166	4.82e-15	0.0949897	0.0121291
25373	IDP_dMRI_TBSS_ICVF_Posterior_thalamic_radiation_L	Mean ICVF in posterior thalamic radiation on FA skeleton (left)	C4-BS	Present	Absent	0.134464	11.8003	1.58e-12	0.0847472	0.0119915
25374	IDP_dMRI_TBSS_ICVF_Sagittal_stratum_R	Mean ICVF in sagittal stratum on FA skeleton (right)	C4-BS	Present	Absent	0.134464	11.2879	5.15e-12	0.0844622	0.0122385
25375	IDP_dMRI_TBSS_ICVF_Sagittal_stratum_L	Mean ICVF in sagittal stratum on FA skeleton (left)	C4-BS	Present	Absent	0.134464	10.3402	4.57e-11	0.0798625	0.0121292
25378	IDP_dMRI_TBSS_ICVF_Cingulum_cingulate_gyrus_R	Mean ICVF in cingulum cingulate gyrus on FA skeleton (right)	C4-BS	Present	Absent	0.134464	7.86093	1.38e-08	0.0686761	0.0120997
25384	IDP_dMRI_TBSS_ICVF_Superior_longitudinal_fasciculus_R	Mean ICVF in superior longitudinal fasciculus on FA skeleton (right)	C4-BS	Present	Absent	0.134464	11.4155	3.84e-12	0.0860897	0.0123996
25385	IDP_dMRI_TBSS_ICVF_Superior_longitudinal_fasciculus_L	Mean ICVF in superior longitudinal fasciculus on FA skeleton (left)	C4-BS	Present	Absent	0.134464	10.6115	2.45e-11	0.0813693	0.0121877
25499	IDP_dMRI_ProbtrackX_FA_fmi	Weighted-mean FA in tract forceps minor	C4-BS	Present	Absent	0.134464	8.36031	4.36e-09	0.0706209	0.012031
25500	IDP_dMRI_ProbtrackX_FA_ifo_l	Weighted-mean FA in tract inferior fronto-occipital fasciculus (left)	C4-BS	Present	Absent	0.134464	8.07176	8.48e-09	0.0706553	0.0122695
25502	IDP_dMRI_ProbtrackX_FA_ilf_l	Weighted-mean FA in tract inferior longitudinal fasciculus (left)	C4-BS	Present	Absent	0.134464	8.02405	9.46e-09	0.0700156	0.0121976
25503	IDP_dMRI_ProbtrackX_FA_ilf_r	Weighted-mean FA in tract inferior longitudinal fasciculus (right)	C4-BS	Present	Absent	0.134464	7.84476	1.43e-08	0.0695659	0.0122696
25508	IDP_dMRI_ProbtrackX_FA_ptr_r	Weighted-mean FA in tract posterior thalamic radiation (right)	C4-BS	Present	Absent	0.134464	10.4936	3.21e-11	0.0813471	0.0122573
25519	IDP_dMRI_ProbtrackX_MD_cgc_l	Weighted-mean MD in tract cingulate gyrus part of cingulum (left)	C4-BS	Present	Absent	0.134464	10.3566	4.4e-11	-0.0755571	0.0114655
25526	IDP_dMRI_ProbtrackX_MD_fmi	Weighted-mean MD in tract forceps minor	C4-BS	Present	Absent	0.134464	7.94429	1.14e-08	-0.0670242	0.0117412
25527	IDP_dMRI_ProbtrackX_MD_ifo_l	Weighted-mean MD in tract inferior fronto-occipital fasciculus (left)	C4-BS	Present	Absent	0.134464	9.87974	1.32e-10	-0.0737002	0.0114711
25528	IDP_dMRI_ProbtrackX_MD_ifo_r	Weighted-mean MD in tract inferior fronto-occipital fasciculus (right)	C4-BS	Present	Absent	0.134464	9.2208	6.01e-10	-0.0712933	0.0115172
25529	IDP_dMRI_ProbtrackX_MD_ilf_l	Weighted-mean MD in tract inferior longitudinal fasciculus (left)	C4-BS	Present	Absent	0.134464	9.74585	1.8e-10	-0.0726051	0.0113846
25530	IDP_dMRI_ProbtrackX_MD_ilf_r	Weighted-mean MD in tract inferior longitudinal fasciculus (right)	C4-BS	Present	Absent	0.134464	9.98894	1.03e-10	-0.0741593	0.0114754
25536	IDP_dMRI_ProbtrackX_MD_slf_l	Weighted-mean MD in tract superior longitudinal fasciculus (left)	C4-BS	Present	Absent	0.134464	12.1881	6.49e-13	-0.084368	0.0117344
25537	IDP_dMRI_ProbtrackX_MD_slf_r	Weighted-mean MD in tract superior longitudinal fasciculus (right)	C4-BS	Present	Absent	0.134464	11.2933	5.09e-12	-0.0801368	0.0116089
25541	IDP_dMRI_ProbtrackX_MD_unc_r	Weighted-mean MD in tract uncinate fasciculus (right)	C4-BS	Present	Absent	0.134464	7.53669	2.91e-08	-0.0638116	0.0115043
25584	IDP_dMRI_ProbtrackX_L1_ilf_r	Weighted-mean L1 in tract inferior longitudinal fasciculus (right)	C4-BS	Present	Absent	0.134464	7.76355	1.72e-08	-0.0626218	0.011107
25590	IDP_dMRI_ProbtrackX_L1_slf_l	Weighted-mean L1 in tract superior longitudinal fasciculus (left)	C4-BS	Present	Absent	0.134464	12.0539	8.83e-13	-0.0815808	0.0114137
25591	IDP_dMRI_ProbtrackX_L1_slf_r	Weighted-mean L1 in tract superior longitudinal fasciculus (right)	C4-BS	Present	Absent	0.134464	11.7964	1.6e-12	-0.0776951	0.0109964
25601	IDP_dMRI_ProbtrackX_L2_cgc_r	Weighted-mean L2 in tract cingulate gyrus part of cingulum (right)	C4-BS	Present	Absent	0.134464	7.49223	3.22e-08	-0.0657773	0.0118967
25607	IDP_dMRI_ProbtrackX_L2_fmi	Weighted-mean L2 in tract forceps minor	C4-BS	Present	Absent	0.134464	10.0472	8.97e-11	-0.0765216	0.0118028
25608	IDP_dMRI_ProbtrackX_L2_ifo_l	Weighted-mean L2 in tract inferior fronto-occipital fasciculus (left)	C4-BS	Present	Absent	0.134464	10.4037	3.95e-11	-0.0770825	0.0116687
25609	IDP_dMRI_ProbtrackX_L2_ifo_r	Weighted-mean L2 in tract inferior fronto-occipital fasciculus (right)	C4-BS	Present	Absent	0.134464	8.77624	1.67e-09	-0.0708012	0.0117473
25610	IDP_dMRI_ProbtrackX_L2_ilf_l	Weighted-mean L2 in tract inferior longitudinal fasciculus (left)	C4-BS	Present	Absent	0.134464	9.2283	5.91e-10	-0.0712299	0.011502
25611	IDP_dMRI_ProbtrackX_L2_ilf_r	Weighted-mean L2 in tract inferior longitudinal fasciculus (right)	C4-BS	Present	Absent	0.134464	8.14454	7.17e-09	-0.0671919	0.011611
25617	IDP_dMRI_ProbtrackX_L2_slf_l	Weighted-mean L2 in tract superior longitudinal fasciculus (left)	C4-BS	Present	Absent	0.134464	9.79231	1.61e-10	-0.0764989	0.0119631
25618	IDP_dMRI_ProbtrackX_L2_slf_r	Weighted-mean L2 in tract superior longitudinal fasciculus (right)	C4-BS	Present	Absent	0.134464	8.14195	7.21e-09	-0.0687289	0.0118786
25622	IDP_dMRI_ProbtrackX_L2_unc_r	Weighted-mean L2 in tract uncinate fasciculus (right)	C4-BS	Present	Absent	0.134464	7.93479	1.16e-08	-0.0664517	0.011647
25628	IDP_dMRI_ProbtrackX_L3_cgc_r	Weighted-mean L3 in tract cingulate gyrus part of cingulum (right)	C4-BS	Present	Absent	0.134464	7.91812	1.21e-08	-0.0687445	0.012064
25634	IDP_dMRI_ProbtrackX_L3_fmi	Weighted-mean L3 in tract forceps minor	C4-BS	Present	Absent	0.134464	8.23053	5.88e-09	-0.0694636	0.011935
25635	IDP_dMRI_ProbtrackX_L3_ifo_l	Weighted-mean L3 in tract inferior fronto-occipital fasciculus (left)	C4-BS	Present	Absent	0.134464	9.34056	4.56e-10	-0.073752	0.0118315
25636	IDP_dMRI_ProbtrackX_L3_ifo_r	Weighted-mean L3 in tract inferior fronto-occipital fasciculus (right)	C4-BS	Present	Absent	0.134464	9.0896	8.14e-10	-0.0727664	0.011847
25637	IDP_dMRI_ProbtrackX_L3_ilf_l	Weighted-mean L3 in tract inferior longitudinal fasciculus (left)	C4-BS	Present	Absent	0.134464	9.68588	2.06e-10	-0.0747094	0.0117527
25638	IDP_dMRI_ProbtrackX_L3_ilf_r	Weighted-mean L3 in tract inferior longitudinal fasciculus (right)	C4-BS	Present	Absent	0.134464	10.2742	5.32e-11	-0.0776066	0.0118272
25644	IDP_dMRI_ProbtrackX_L3_slf_l	Weighted-mean L3 in tract superior longitudinal fasciculus (left)	C4-BS	Present	Absent	0.134464	9.78966	1.62e-10	-0.076613	0.0119827
25645	IDP_dMRI_ProbtrackX_L3_slf_r	Weighted-mean L3 in tract superior longitudinal fasciculus (right)	C4-BS	Present	Absent	0.134464	9.86935	1.35e-10	-0.0772335	0.0120275
25650	IDP_dMRI_ProbtrackX_ICVF_ar_l	Weighted-mean ICVF in tract acoustic radiation (left)	C4-BS	Present	Absent	0.134464	8.76873	1.7e-09	0.0743226	0.0123374
25651	IDP_dMRI_ProbtrackX_ICVF_ar_r	Weighted-mean ICVF in tract acoustic radiation (right)	C4-BS	Present	Absent	0.134464	11.071	8.49e-12	0.0840957	0.0123126
25655	IDP_dMRI_ProbtrackX_ICVF_cgc_r	Weighted-mean ICVF in tract cingulate gyrus part of cingulum (right)	C4-BS	Present	Absent	0.134464	7.82373	1.5e-08	0.0691012	0.0122053
25658	IDP_dMRI_ProbtrackX_ICVF_cst_l	Weighted-mean ICVF in tract corticospinal tract (left)	C4-BS	Present	Absent	0.134464	9.08824	8.16e-10	0.076836	0.0125104
25659	IDP_dMRI_ProbtrackX_ICVF_cst_r	Weighted-mean ICVF in tract corticospinal tract (right)	C4-BS	Present	Absent	0.134464	10.4092	3.9e-11	0.0817859	0.0123771
25660	IDP_dMRI_ProbtrackX_ICVF_fma	Weighted-mean ICVF in tract forceps major	C4-BS	Present	Absent	0.134464	9.13348	7.35e-10	0.0761832	0.0123707
25661	IDP_dMRI_ProbtrackX_ICVF_fmi	Weighted-mean ICVF in tract forceps minor	C4-BS	Present	Absent	0.134464	8.8054	1.57e-09	0.0735368	0.012181
25662	IDP_dMRI_ProbtrackX_ICVF_ifo_l	Weighted-mean ICVF in tract inferior fronto-occipital fasciculus (left)	C4-BS	Present	Absent	0.134464	10.0696	8.52e-11	0.0788815	0.0121522
25663	IDP_dMRI_ProbtrackX_ICVF_ifo_r	Weighted-mean ICVF in tract inferior fronto-occipital fasciculus (right)	C4-BS	Present	Absent	0.134464	10.3471	4.5e-11	0.0802422	0.0121826
25664	IDP_dMRI_ProbtrackX_ICVF_ilf_l	Weighted-mean ICVF in tract inferior longitudinal fasciculus (left)	C4-BS	Present	Absent	0.134464	10.9879	1.03e-11	0.0831207	0.0122196
25665	IDP_dMRI_ProbtrackX_ICVF_ilf_r	Weighted-mean ICVF in tract inferior longitudinal fasciculus (right)	C4-BS	Present	Absent	0.134464	11.6776	2.1e-12	0.0860101	0.0122388
25669	IDP_dMRI_ProbtrackX_ICVF_ptr_l	Weighted-mean ICVF in tract posterior thalamic radiation (left)	C4-BS	Present	Absent	0.134464	11.2431	5.71e-12	0.0827581	0.0120171
25670	IDP_dMRI_ProbtrackX_ICVF_ptr_r	Weighted-mean ICVF in tract posterior thalamic radiation (right)	C4-BS	Present	Absent	0.134464	14.3308	4.67e-15	0.0948219	0.0121016
25671	IDP_dMRI_ProbtrackX_ICVF_slf_l	Weighted-mean ICVF in tract superior longitudinal fasciculus (left)	C4-BS	Present	Absent	0.134464	10.5448	2.85e-11	0.0814484	0.0122403
25672	IDP_dMRI_ProbtrackX_ICVF_slf_r	Weighted-mean ICVF in tract superior longitudinal fasciculus (right)	C4-BS	Present	Absent	0.134464	10.76	1.74e-11	0.0829912	0.0123383
25673	IDP_dMRI_ProbtrackX_ICVF_str_l	Weighted-mean ICVF in tract superior thalamic radiation (left)	C4-BS	Present	Absent	0.134464	9.29619	5.06e-10	0.0749569	0.0120563
25674	IDP_dMRI_ProbtrackX_ICVF_str_r	Weighted-mean ICVF in tract superior thalamic radiation (right)	C4-BS	Present	Absent	0.134464	10.8873	1.3e-11	0.0815006	0.0120409

[truncated: 14 more sheets: ST11, ST12, ST13, ST14, ST15, ST16, ST17, ST18, ST19, ST20, ST21, ST22, ST23, ST24]
